# Supplementary material for: Don't You Know That I'm Toxic? Wild Birds Learn to Avoid a Novel Aposematic Warning Signal
Source: Ecol Evol. 2025 Dec 3;15(12):e72489. doi: 10.1002/ece3.72489 (PMC12675940; doi:10.1002/ece3.72489)
Supplement: Supplementary file 1 — Data S1: ece372489‐sup‐0001‐DataS1.xlsx. [file ECE3-15-e72489-s002.xlsx]

## Sheet: T1 Sorted
Don't you know that I'm toxic? Wild birds learn to avoid a novel aposematic warning signal.
Samuel G. Thompson a,b *, Steven J. Portugal b
a Department of Biological Sciences, School of Life and Environmental Sciences, Royal Holloway, University of London, Egham, TW20 0EX, UK
b Department of Biological Sciences, The University of Oxford, 11a Mansfield Road, Oxford, Oxon, OX1 3SZ, UK
Week	Location	Caterpillar	Gastropod	Time/hrs	Predator	Time/hrs
3	1E	AB	N	NA	Bird	30
3	1W	AB	N	NA	NA	NA
3	2E	CS	N	NA	Bird	30
3	2W	AB	N	NA	Bird	54
3	3E	AB	N	NA	Bird	30
3	3W	CS	Y	48	NA	NA
3	4E	AS	N	NA	NA	NA
3	4W	AS	N	NA	NA	NA
3	5E	CS	N	NA	Bird	48
3	5W	CS	N	NA	Bird	72
3	6E	AS	N	NA	Bird	6
3	6W	CB	N	NA	Bird	24
3	7E	AS	N	NA	Bird	30
3	7W	CB	N	NA	Bird	48
3	8E	CB	N	NA	Bird	24
3	8W	CB	N	NA	Bird	30
3	9E	AB	N	NA	Bird	54
3	9W	CS	N	NA	Bird	54
3	10E	AB	N	NA	Bird	6
3	10W	AB	N	NA	NA	NA
3	11E	CB	N	NA	Bird	78
3	11W	CB	N	NA	Bird	78
3	12E	CS	N	NA	Bird	78
3	12W	AB	N	NA	NA	NA
3	13E	CB	N	NA	NA	NA
3	13W	CS	N	NA	Bird	78
3	14E	CS	N	NA	NA	NA
3	14W	CB	Y	48	NA	NA
3	15E	AS	Y	48	Bird	78
3	15W	AS	N	NA	NA	NA
3	16E	AS	N	NA	Bird	72
3	16W	AS	N	NA	Bird	72
4	1E	CB	N	NA	Bird	6
4	1W	CS	N	NA	Bird	6
4	2E	CS	N	NA	Bird	6
4	2W	AS	N	NA	Bird	24
4	3E	AB	N	NA	Bird	24
4	3W	CS	N	NA	Bird	6
4	4E	CB	N	NA	Bird	6
4	4W	CS	N	NA	Bird	30
4	5E	AB	N	NA	Bird	6
4	5W	CB	N	NA	Bird	6
4	6E	CB	N	NA	Bird	6
4	6W	AS	N	NA	Bird	6
4	7E	AS	N	NA	Bird	48
4	7W	AB	N	NA	Bird	30
4	8E	AS	N	NA	Bird	6
4	8W	AB	N	NA	Bird	6
4	9E	CB	N	NA	Bird	6
4	9W	AS	N	NA	Bird	6
4	10E	AS	N	NA	NA	NA
4	10W	AS	N	NA	Bird	48
4	11E	CB	N	NA	Bird	48
4	11W	CB	N	NA	Bird	24
4	12E	AS	N	NA	Bird	6
4	12W	CS	N	NA	Missing	30
4	13E	AB	N	NA	Bird	6
4	13W	AB	N	NA	Bird	6
4	14E	CS	Y	72	NA	NA
4	14W	CS	N	NA	Bird	54
4	15E	CS	N	NA	Bird	6
4	15W	CB	N	NA	Bird	24
4	16E	AB	N	NA	Bird	30
4	16W	AB	N	NA	Bird	24
6	1E	AS	N	NA	Bird	6
6	1W	CB	N	NA	Bird	6
6	2E	CB	N	NA	Bird	6
6	2W	CB	N	NA	Bird	6
6	3E	CB	N	NA	Bird	6
6	3W	AB	Y	48	Bird	54
6	4E	CS	N	NA	Bird	30
6	4W	AS	N	NA	NA	NA
6	5E	AB	N	NA	Bird	6
6	5W	AB	N	NA	Bird	6
6	6E	CS	N	NA	Bird	6
6	6W	AS	N	NA	Bird	6
6	7E	AB	N	NA	Bird	30
6	7W	CS	N	NA	Bird	6
6	8E	CS	N	NA	Bird	6
6	8W	AS	N	NA	Bird	6
6	9E	CB	N	NA	Bird	6
6	9W	AB	N	NA	Bird	6
6	10E	CB	N	NA	Bird	30
6	10W	AS	Y	48	NA	NA
6	11E	CB	N	NA	Bird	6
6	11W	CB	N	NA	Bird	6
6	12E	AB	N	NA	Bird	6
6	12W	CS	N	NA	Bird	6
6	13E	AB	N	NA	Bird	30
6	13W	CS	N	NA	Bird	24
6	14E	CS	Y	48	NA	NA
6	14W	CS	N	NA	Bird	6
6	15E	AS	N	NA	Bird	6
6	15W	AB	N	NA	Bird	6
6	16E	AS	N	NA	Bird	24
6	16W	AS	N	NA	Bird	6
9	1E	CS	N	NA	Missing	24
9	1W	AS	N	NA	Missing	30
9	2E	CB	N	NA	Bird	24
9	2W	AS	N	NA	Bird	6
9	3E	AS	N	NA	Bird	24
9	3W	CB	N	NA	Bird	6
9	4E	AS	N	NA	Bird	6
9	4W	CB	N	NA	Bird	24
9	5E	CS	N	NA	Bird	6
9	5W	AB	N	NA	Bird	6
9	6E	CB	N	NA	Bird	6
9	6W	CS	N	NA	Bird	6
9	7E	AB	N	NA	Bird	72
9	7W	CS	N	NA	Bird	6
9	8E	AB	N	NA	NA	NA
9	8W	AB	N	NA	Bird	6
9	9E	AB	N	NA	Bird	24
9	9W	AB	N	NA	Bird	24
9	10E	CB	N	NA	Bird	24
9	10W	CB	N	NA	NA	NA
9	11E	CS	N	NA	Bird	6
9	11W	AB	N	NA	Bird	6
9	12E	CS	N	NA	Missing	6
9	12W	AS	N	NA	Bird	24
9	13E	AB	N	NA	Bird	6
9	13W	CS	N	NA	Bird	6
9	14E	CB	Y	48	NA	NA
9	14W	AS	N	NA	Bird	6
9	15E	CS	Y	24	Bird	54
9	15W	CB	N	NA	Bird	6
9	16E	AS	N	NA	Bird	6
9	16W	AS	N	NA	Bird	6
10	1E	AB	N	NA	Bird	6
10	1W	AS	N	NA	Bird	48
10	2E	AB	N	NA	Bird	6
10	2W	AS	N	NA	Bird	6
10	3E	AB	N	NA	Bird	24
10	3W	CB	N	NA	Bird	24
10	4E	CS	N	NA	Missing	30
10	4W	CS	N	NA	Bird	30
10	5E	AS	N	NA	Bird	6
10	5W	AS	N	NA	Missing	30
10	6E	CB	N	NA	Bird	6
10	6W	AB	N	NA	Bird	6
10	7E	CB	N	NA	Bird	30
10	7W	CS	N	NA	Bird	24
10	8E	CS	N	NA	Bird	6
10	8W	CB	N	NA	Bird	24
10	9E	AB	N	NA	Bird	24
10	9W	CB	N	NA	Bird	24
10	10E	CB	N	NA	Bird	24
10	10W	AB	N	NA	Bird	48
10	11E	CB	N	NA	Bird	6
10	11W	AB	N	NA	Bird	6
10	12E	CB	N	NA	Bird	30
10	12W	AB	N	NA	Bird	6
10	13E	CS	N	NA	Bird	6
10	13W	CS	N	NA	Bird	24
10	14E	AS	N	NA	Missing	24
10	14W	CS	N	NA	Missing	6
10	15E	CS	Y	24	Bird	30
10	15W	AS	N	NA	Missing	30
10	16E	AS	N	NA	Missing	24
10	16W	AS	N	NA	Missing	24
12	1E	CS	N	NA	Bird	24
12	1W	AS	Y	72	NA	NA
12	2E	AB	N	NA	Bird	24
12	2W	AB	N	NA	NA	NA
12	3E	AS	N	NA	Bird	72
12	3W	AB	N	NA	Bird	54
12	4E	CS	N	NA	Missing	54
12	4W	CB	N	NA	Bird	54
12	5E	CB	N	NA	Bird	54
12	5W	CS	N	NA	Missing	54
12	6E	CS	N	NA	Missing	30
12	6W	AB	N	NA	Bird	30
12	7E	AS	N	NA	Bird	78
12	7W	AS	N	NA	Bird	30
12	8E	CB	N	NA	Bird	24
12	8W	CB	N	NA	Bird	30
12	9E	CS	N	NA	Missing	6
12	9W	AB	N	NA	Bird	6
12	10E	CB	N	NA	Bird	6
12	10W	CB	N	NA	Bird	6
12	11E	AS	N	NA	Bird	6
12	11W	AS	N	NA	Bird	6
12	12E	CB	N	NA	Missing	6
12	12W	AB	N	NA	Bird	6
12	13E	AB	N	NA	Bird	6
12	13W	CB	N	NA	Bird	6
12	14E	AS	N	NA	Missing	6
12	14W	CS	N	NA	Unidentified	6
12	15E	AB	N	NA	Bird	6
12	15W	CS	N	NA	Bird	6
12	16E	AS	N	NA	Bird	6
12	16W	CS	N	NA	Bird	24
13	1E	CB	N	NA	Bird	6
13	1W	CS	N	NA	Missing	6
13	2E	CS	N	NA	Missing	6
13	2W	CB	N	NA	Bird	6
13	3E	AS	N	NA	Bird	54
13	3W	AB	N	NA	Bird	6
13	4E	CS	N	NA	Missing	6
13	4W	AS	N	NA	Missing	30
13	5E	AB	N	NA	Bird	72
13	5W	AB	N	NA	Bird	72
13	6E	AS	N	NA	Bird	48
13	6W	AB	N	NA	Bird	78
13	7E	CS	N	NA	Missing	6
13	7W	CB	N	NA	Bird	24
13	8E	CB	N	NA	Bird	6
13	8W	AS	N	NA	Bird	48
13	9E	AB	N	NA	Bird	6
13	9W	AS	N	NA	Missing	6
13	10E	AB	N	NA	Bird	54
13	10W	CB	N	NA	Bird	30
13	11E	AB	N	NA	Bird	6
13	11W	CB	N	NA	Bird	6
13	12E	CS	N	NA	Missing	30
13	12W	CS	N	NA	Missing	48
13	13E	CS	N	NA	Missing	30
13	13W	AS	N	NA	Bird	30
13	14E	CB	Y	24	Bird	30
13	14W	AB	N	NA	Bird	30
13	15E	CB	Y	24	Bird	48
13	15W	CS	N	NA	Bird	30
13	16E	AS	N	NA	NA
13	16W	AS	N	NA	Bird	78
15	1E	AB	N	NA	Bird	48	No check at 78h for week 15
15	1W	CS	Y	24	Missing	48
15	2E	CS	N	NA	Bird	30
15	2W	CB	N	NA	Bird	48
15	3E	CB	Y	24	Bird	39
15	3W	AS	N	NA	Missing	72
15	4E	CB	Y	24	Bird	48
15	4W	AS	N	NA	Bird	72
15	5E	AS	N	NA	NA	NA
15	5W	CS	Y	24	Missing	72
15	6E	AS	N	NA	NA	NA
15	6W	CB	N	NA	Bird	54
15	7E	AB	N	NA	NA	NA
15	7W	AB	N	NA	NA	NA
15	8E	CS	N	NA	Bird	54
15	8W	AB	N	NA	NA	NA
15	9E	AB	N	NA	NA	NA
15	9W	CS	N	NA	NA	NA	Wood lice
15	10E	AS	N	NA	NA	NA
15	10W	CS	N	NA	Missing	24
15	11E	AB	N	NA	NA	NA
15	11W	CB	Y	24	Bird	54
15	12E	CB	Y	24	Bird	72
15	12W	AB	N	NA	NA	NA
15	13E	CB	N	NA	NA	NA
15	13W	CS	Y	24	NA	NA
15	14E	CS	Y	24	NA	NA
15	14W	CB	N	NA	Missing	54
15	15E	AB	N	NA	NA	NA
15	15W	AS	N	NA	Missing	30
15	16E	AS	N	NA	Bird	30
15	16W	AS	N	NA	Bird	30
16	1E	CB	N	NA	Missing	24
16	1W	AS	N	NA	Missing	6
16	2E	CS	N	NA	Missing	6
16	2W	AS	N	NA	Bird	6
16	3E	AS	N	NA	NA	NA
16	3W	AB	N	NA	NA	NA
16	4E	AB	N	NA	Bird	30
16	4W	AB	N	NA	NA	NA
16	5E	CS	N	NA	Missing	30
16	5W	AB	N	NA	NA	NA
16	6E	CB	N	NA	Bird	24
16	6W	CS	N	NA	Bird	30
16	7E	CB	N	NA	Bird	48
16	7W	CS	N	NA	Missing	24
16	8E	AS	N	NA	Bird	30
16	8W	CB	N	NA	Bird	24
16	9E	CS	N	NA	Missing	54
16	9W	CS	N	NA	Missing	54
16	10E	AS	N	NA	NA	NA
16	10W	CB	N	NA	Bird	72
16	11E	AS	N	NA	Missing	72
16	11W	CS	N	NA	Bird	48
16	12E	CS	N	NA	Missing	24
16	12W	AB	N	NA	NA	NA
16	13E	AB	N	NA	Bird	54
16	13W	AB	N	NA	NA	NA
16	14E	CB	Y	24	Missing	30
16	14W	CB	N	NA	Missing	6
16	15E	AB	N	NA	Bird	78
16	15W	AS	N	NA	NA	NA
16	16E	AS	N	NA	Bird	48
16	16W	CB	N	NA	Bird	24
17	1E	AS	N	NA	Bird	6
17	1W	CB	Y	24	Bird	54
17	2E	CS	N	NA	Bird	54
17	2W	AS	N	NA	NA	NA
17	3E	CB	N	NA	Bird	48
17	3W	AS	Y	48	NA	NA
17	4E	AB	N	NA	Bird	78
17	4W	CB	N	NA	Bird	54
17	5E	AB	N	NA	NA	NA
17	5W	CS	Y	48	Missing	54
17	6E	CS	N	NA	Missing	6
17	6W	AB	N	NA	NA	NA
17	7E	AS	N	NA	NA	NA
17	7W	AB	N	NA	NA	NA
17	8E	CS	N	NA	Bird	48
17	8W	CB	N	NA	Bird	24
17	9E	CS	N	NA	Missing	54	Ants
17	9W	CS	N	NA	Missing	72	Ants
17	10E	AB	N	NA	NA	NA
17	10W	AS	N	NA	Missing	72
17	11E	CS	N	NA	Missing	72
17	11W	CS	YY	48	NA	NA
17	12E	AS	N	NA	NA	NA
17	12W	CB	N	NA	Missing	30
17	13E	CB	N	NA	Bird	6
17	13W	AB	N	NA	NA	NA
17	14E	AS	N	NA	NA	NA
17	14W	AB	N	NA	Bird	78
17	15E	AB	N	NA	Bird	78
17	15W	CB	N	NA	Bird	78
17	16E	AS	N	NA	Missing	78
17	16W	CB	N	NA	Bird	6
18	1E	AS	N	NA	Missing	54
18	1W	CS	Y	24	Missing	48
18	2E	AS	N	NA	Unidentified	72
18	2W	AB	N	NA	Bird	78
18	3E	CS	Y	24	Missing	30
18	3W	CB	Y	24	Bird	30
18	4E	AS	N	NA	Bird	72
18	4W	AB	N	NA	Bird	72
18	5E	CS	Y	24	Bird	30
18	5W	CB	Y	24	Bird	48
18	6E	CS	N	NA	Bird	24
18	6W	AB	N	NA	Bird	54
18	7E	AS	N	NA	Bird	78
18	7W	AB	N	NA	Bird	54
18	8E	CB	N	NA	Bird	48
18	8W	CB	N	NA	Bird	48
18	9E	CB	N	NA	Bird	48
18	9W	AS	N	NA	Bird	48
18	10E	CS	N	NA	Bird	54
18	10W	CB	Y	24	Bird	54
18	11E	CB	N	NA	Bird	24
18	11W	AS	N	NA	Bird	24
18	12E	CB	Y	24	Bird	30
18	12W	AB	N	NA	Bird	48
18	13E	AB	N	NA	Bird	48
18	13W	CS	N	NA	Bird	30
18	14E	AB	N	NA	NA	NA
18	14W	AB	N	NA	Bird	48
18	15E	AS	N	NA	Bird	30
18	15W	AS	N	NA	Bird	30
18	16E	CS	N	NA	Bird	30
18	16W	CS	N	NA	Bird	30
19	1E	CB	N	NA	Missing	24
19	1W	AS	N	NA	Missing	24
19	2E	AB	N	NA	Bird	6
19	2W	AS	N	NA	Missing	30
19	3E	CS	N	NA	Missing	24
19	3W	CS	N	NA	Missing	24
19	4E	CS	N	NA	Missing	24
19	4W	CB	N	NA	Bird	24
19	5E	AS	N	NA	Bird	30
19	5W	CS	N	NA	Bird	24
19	6E	CB	N	NA	Bird	6
19	6W	AB	N	NA	Bird	30
19	7E	AB	N	NA	Missing	48
19	7W	AS	N	NA	Bird	48
19	8E	AB	N	NA	Bird	48
19	8W	CB	N	NA	Bird	6
19	9E	AS	N	NA	Missing	54
19	9W	AS	N	NA	Bird	48
19	10E	AB	N	NA	Bird	54
19	10W	CB	N	NA	Bird	24
19	11E	CB	N	NA	Bird	24
19	11W	AB	N	NA	Missing	48
19	12E	CS	N	NA	Missing	6
19	12W	CS	N	NA	Bird	6
19	13E	AS	N	NA	Missing	30
19	13W	CS	N	NA	Bird	30
19	14E	AB	N	NA	Missing	30
19	14W	CS	N	NA	Missing	30	Ants
19	15E	CB	N	NA	Missing	30
19	15W	CB	N	NA	Bird	24
19	16E	AS	N	NA	Bird	54
19	16W	AB	N	NA	Bird	6
20	1E	AS	N	NA	Missing	6
20	1W	CS	N	NA	Missing	6
20	2E	AB	N	NA	Bird	48
20	2W	AS	N	NA	Bird	54
20	3E	CB	YY	24	Bird	30
20	3W	CB	Y	24	Bird	30
20	4E	CS	N	NA	Bird	24
20	4W	CS	N	NA	Missing	24
20	5E	CB	N	NA	Bird	24
20	5W	AB	N	NA	NA	NA
20	6E	CB	N	NA	Bird	24
20	6W	AS	N	NA	Bird	54
20	7E	AS	N	NA	Bird	30
20	7W	AB	N	NA	NA	NA
20	8E	CS	N	NA	Missing	24
20	8W	AB	N	NA	Bird	48	Camera
20	9E	CS	N	NA	Missing	24
20	9W	AS	N	NA	Bird	30
20	10E	AS	N	NA	NA	NA
20	10W	AB	N	NA	NA	NA
20	11E	AB	N	NA	Bird	54
20	11W	CB	N	NA	Bird	24
20	12E	AB	N	NA	NA	NA
20	12W	CB	N	NA	Bird	30
20	13E	AB	N	NA	Bird	48
20	13W	CS	N	NA	Bird	30
20	14E	AS	N	NA	Missing	54
20	14W	CS	N	NA	Missing	48
20	15E	CS	N	NA	Bird	30
20	15W	CB	N	NA	Bird	24
20	16E	CB	N	NA	Bird	24
20	16W	AS	N	NA	Bird	48
21	1E	AS	Y	24	Missing	54
21	1W	AS	Y	24	Missing	54
21	2E	AB	N	NA	Missing	24
21	2W	CB	N	NA	Bird	54
21	3E	CS	N	NA	Missing	24
21	3W	AS	N	NA	Missing	72
21	4E	CB	N	NA	Bird	30
21	4W	CS	N	NA	Bird	24
21	5E	CS	Y	24	Bird	30
21	5W	AB	N	NA	Bird	78
21	6E	CS	N	NA	Bird	24
21	6W	AS	N	NA	Missing	72
21	7E	AB	N	NA	Bird	54
21	7W	CB	N	NA	Bird	48
21	8E	AB	N	NA	Bird	78
21	8W	CB	N	NA	Bird	30
21	9E	AS	N	NA	Bird	48
21	9W	CS	N	NA	Bird	30
21	10E	CS	Y	24	Bird	54
21	10W	AB	N	NA	Mammal	24
21	11E	AS	N	NA	Bird	78
21	11W	AS	N	NA	NA	NA
21	12E	CB	Y	24	Bird	30
21	12W	AB	N	NA	NA	NA
21	13E	AB	N	NA	Bird	78
21	13W	AB	N	NA	Bird	54
21	14E	CS	Y	24	Missing	30
21	14W	CS	Y	24	Bird	30
21	15E	AS	N	NA	Bird	30
21	15W	CB	N	NA	Bird	30
21	16E	CB	N	NA	Bird	30
21	16W	CB	N	NA	Bird	30
22	1E	AB	N	NA	Missing	24
22	1W	AS	Y	48	Missing	72
22	2E	AB	N	NA	Missing	78
22	2W	AS	N	NA	Missing	72
22	3E	AB	N	NA	Bird	78
22	3W	CB	N	NA	Bird	24
22	4E	CS	N	NA	Missing	24
22	4W	CB	N	NA	Bird	30
22	5E	AS	N	NA	NA	NA
22	5W	CS	N	NA	Missing	24
22	6E	AB	N	NA	Bird	6
22	6W	CS	N	NA	Bird	24
22	7E	AS	N	NA	Missing	54
22	7W	CB	N	NA	Bird	48
22	8E	CB	N	NA	Bird	30
22	8W	CS	N	NA	Bird	24
22	9E	CS	N	NA	Missing	24
22	9W	AB	N	NA	Bird	78
22	10E	CB	N	NA	Bird	30
22	10W	AS	N	NA	Missing	24
22	11E	CB	N	NA	Bird	6
22	11W	CS	N	NA	Missing	24
22	12E	CB	N	NA	Missing	30
22	12W	AB	N	NA	Bird	78
22	13E	AS	N	NA	NA	NA
22	13W	AS	N	NA	NA	NA
22	14E	CS	N	NA	Missing	24
22	14W	AS	N	NA	NA	NA
22	15E	CS	N	NA	Bird	24
22	15W	AB	N	NA	Bird	30
22	16E	AB	N	NA	Bird	48
22	16W	CB	N	NA	Bird	6
23	1E	CS	YY	24	NA	NA
23	1W	AB	N	NA	Bird	48
23	2E	CB	N	NA	Bird	24
23	2W	AS	N	NA	Bird	30
23	3E	CS	YY	24	NA	NA
23	3W	CB	Y	24	Missing	30
23	4E	AB	N	NA	Bird	30
23	4W	AS	N	NA	Missing	6
23	5E	CS	N	NA	Bird	6
23	5W	AS	Y	24	Bird	30
23	6E	CB	N	NA	Bird	6
23	6W	AB	N	NA	Bird	30
23	7E	CS	N	NA	Bird	24
23	7W	AB	N	NA	Bird	30
23	8E	AS	N	NA	Missing	30
23	8W	CB	N	NA	Bird	6
23	9E	CB	N	NA	Bird	6
23	9W	AB	N	NA	Bird	6
23	10E	CS	YY	24	NA	NA
23	10W	AS	N	NA	NA	NA	Arthropod!
23	11E	AS	N	NA	Bird	78
23	11W	AS	N	NA	Bird	6
23	12E	AS	N	NA	Missing	6
23	12W	AB	N	NA	Bird	6
23	13E	AB	N	NA	Bird	54
23	13W	CS	N	NA	Bird	6
23	14E	AB	N	NA	NA	NA
23	14W	CB	N	NA	Missing	24
23	15E	CS	N	NA	Missing	72
23	15W	CS	Y	24	Missing	72
23	16E	CB	N	NA	Bird	6
23	16W	CB	N	NA	Bird	6

## Sheet: T2 Sorted
Week	Location	Caterpillar	Gastropod	Time/hrs	Predator	Time/hrs
3	1E	CS	N	NA	NA	NA
3	1W	CS	N	NA	NA	NA
3	2E	CB	N	NA	NA	NA
3	2W	CB	N	NA	NA	NA
3	3E	CS	N	NA	NA	NA
3	3W	AB	N	NA	NA	NA
3	4E	CS	N	NA	NA	NA
3	4W	AB	N	NA	NA	NA
3	5E	AS	N	NA	NA	NA
3	5W	AS	N	NA	NA	NA
3	6E	AB	N	NA	NA	NA
3	6W	AS	N	NA	NA	NA
3	7E	CB	N	NA	NA	NA
3	7W	AS	N	NA	NA	NA
3	8E	CB	N	NA	NA	NA
3	8W	AB	N	NA	NA	NA
3	9E	AS	N	NA	Mammal	48
3	9W	AB	N	NA	NA	NA
3	10E	CB	N	NA	NA	NA
3	10W	CS	Y	48	NA	NA
3	11E	AB	N	NA	Mammal	24
3	11W	AS	N	NA	Mammal	24
3	12E	CB	N	NA	Mammal	72
3	12W	CB	N	NA	Mammal	72
3	13E	CS	N	NA	NA	NA
3	13W	AB	Y	48	NA	NA
3	14E	AB	N	NA	NA	NA
3	14W	CB	N	NA	NA	NA
3	15E	AS	Y	48	NA	NA
3	15W	CS	N	NA	NA	NA
3	16E	CS	N	NA	NA	NA
3	16W	AS	N	NA	NA	NA
5	1E	AS	N	NA	Bird	30
5	1W	AB	N	NA	NA	NA
5	2E	CB	N	NA	NA	NA
5	2W	AB	N	NA	NA	NA
5	3E	AB	N	NA	NA	NA
5	3W	AS	N	NA	NA	NA
5	4E	AB	N	NA	NA	NA
5	4W	CB	N	NA	NA	NA
5	5E	AS	N	NA	NA	NA
5	5W	CB	N	NA	NA	NA
5	6E	CB	N	NA	Mammal	72
5	6W	CS	N	NA	NA	NA
5	7E	AS	N	NA	Missing	48
5	7W	CS	N	NA	NA	NA
5	8E	CS	N	NA	NA	NA
5	8W	CS	N	NA	Mammal	72
5	9E	AB	N	NA	Mammal	24
5	9W	AB	N	NA	Mammal	24
5	10E	AS	N	NA	Missing	48
5	10W	CS	Y	48	NA	NA
5	11E	CB	N	NA	Mammal	24
5	11W	AB	N	NA	Mammal	24
5	12E	AB	N	NA	Missing	48
5	12W	AS	N	NA	Mammal	24
5	13E	CB	N	NA	NA	NA
5	13W	CS	N	NA	NA	NA
5	14E	AS	N	NA	NA	NA
5	14W	AS	N	NA	Bird	72
5	15E	CS	Y	48	NA	NA
5	15W	CS	N	NA	NA	NA
5	16E	CB	N	NA	NA	NA
5	16W	CB	N	NA	NA	NA
6	1E	CS	N	NA	Bird	30
6	1W	CS	N	NA	Bird	48
6	2E	CB	N	NA	Bird	30
6	2W	AB	N	NA	Bird	24
6	3E	CS	N	NA	Bird	24
6	3W	AB	N	NA	Bird	24
6	4E	AB	N	NA	Bird	6
6	4W	CB	N	NA	Bird	72
6	5E	CB	N	NA	NA	NA
6	5W	AS	N	NA	NA	NA
6	6E	CB	N	NA	Mammal	24
6	6W	CS	N	NA	Mammal	30
6	7E	AB	N	NA	Missing	72
6	7W	AS	N	NA	Missing	72
6	8E	AS	N	NA	Mammal	72
6	8W	AS	N	NA	Mammal	72
6	9E	CB	N	NA	Missing	24
6	9W	AB	N	NA	Missing	24
6	10E	CB	N	NA	Mammal	24
6	10W	CS	Y	48	Mammal	54
6	11E	AB	N	NA	Missing	24
6	11W	CS	N	NA	Missing	24
6	12E	CS	N	NA	Mammal	24
6	12W	CB	N	NA	Mammal	24
6	13E	CS	Y	48	NA	NA
6	13W	AS	Y	48	NA	NA
6	14E	AB	N	NA	NA	NA
6	14W	AS	N	NA	NA	NA
6	15E	CB	N	NA	NA	NA
6	15W	AS	N	NA	NA	NA
6	16E	AB	N	NA	NA	NA
6	16W	AS	N	NA	NA	NA
8	1E	AS	NA	NA	Bird	6
8	1W	AB	NA	NA	Bird	6
8	2E	CB	NA	NA	Missing	6
8	2W	AS	NA	NA	Bird	6
8	3E	AB	NA	NA	Bird	6
8	3W	CS	NA	NA	Bird	6
8	4E	CS	NA	NA	Bird	6
8	4W	AS	NA	NA	Bird	6
8	5E	CB	NA	NA	Mammal	24
8	5W	AS	NA	NA	Missing	48
8	6E	CS	NA	NA	Mammal	6
8	6W	AB	NA	NA	Missing	24
8	7E	CB	NA	NA	Mammal	24
8	7W	AB	NA	NA	Mammal	24
8	8E	CB	NA	NA	Mammal	6
8	8W	CS	NA	NA	Missing	24
8	9E	AS	NA	NA	Bird	6
8	9W	CB	NA	NA	Missing	24
8	10E	AS	NA	NA	Mammal	24
8	10W	AS	NA	NA	Mammal	24
8	11E	CS	NA	NA	Missing	24
8	11W	CB	NA	NA	Missing	24
8	12E	AS	NA	NA	Missing	24
8	12W	AB	NA	NA	Missing	24
8	13E	AB	NA	NA	NA	NA
8	13W	CB	NA	NA	NA	NA
8	14E	CB	Y	48	NA	NA
8	14W	AB	NA	NA	Bird	54
8	15E	AB	Y	72	Bird	78
8	15W	CS	NA	NA	Missing	72
8	16E	CS	NA	NA	Bird	30
8	16W	CS	NA	NA	Missing	54
10	1E	CS	N	NA	Bird	24
10	1W	CB	N	NA	Bird	24
10	2E	CS	N	NA	Bird	6
10	2W	CS	N	NA	Missing	24
10	3E	AB	N	NA	Bird	24
10	3W	CB	N	NA	Bird	24
10	4E	AB	N	NA	Bird	24
10	4W	AB	N	NA	Bird	30
10	5E	AB	N	NA	Bird	6
10	5W	CB	N	NA	Missing	6
10	6E	AS	N	NA	Missing	24
10	6W	CB	N	NA	Missing	24
10	7E	AS	N	NA	Missing	24
10	7W	CS	N	NA	Bird	6
10	8E	AS	N	NA	Missing	24
10	8W	AS	N	NA	Missing	24
10	9E	AS	N	NA	Missing	24
10	9W	AS	N	NA	Missing	24
10	10E	CS	N	NA	Missing	24
10	10W	CB	N	NA	Bird	6
10	11E	CS	N	NA	Missing	24
10	11W	AB	N	NA	Missing	24
10	12E	CS	N	NA	Missing	24
10	12W	AB	N	NA	Missing	24
10	13E	AB	N	NA	NA	NA
10	13W	CB	N	NA	NA	NA
10	14E	AS	N	NA	Bird	6
10	14W	CS	N	NA	Missing	6
10	15E	CB	N	NA	Bird	6
10	15W	CB	N	NA	Bird	6
10	16E	AS	N	NA	Bird	24
10	16W	AB	N	NA	NA	NA
11	1E	AB	N	NA	Bird	6
11	1W	AB	N	NA	Bird	6
11	2E	CB	N	NA	Bird	6
11	2W	AB	N	NA	Bird	6
11	3E	CB	N	NA	Bird	6
11	3W	AS	N	NA	Bird	6
11	4E	CS	N	NA	Bird	6
11	4W	AS	N	NA	Bird	24
11	5E	AS	N	NA	Missing	24
11	5W	AS	N	NA	Missing	24
11	6E	CB	N	NA	Missing	24
11	6W	AB	N	NA	Missing	24
11	7E	CS	N	NA	Missing	24
11	7W	CS	N	NA	Missing	24
11	8E	CB	N	NA	Missing	24
11	8W	CS	N	NA	Missing	24
11	9E	CS	N	NA	Missing	6
11	9W	CS	N	NA	Missing	6
11	10E	CS	N	NA	Missing	24
11	10W	CB	N	NA	Missing	24
11	11E	AS	N	NA	Missing	24
11	11W	CS	N	NA	Missing	24
11	12E	AS	N	NA	Missing	24
11	12W	CB	N	NA	Missing	24
11	13E	CB	N	NA	Bird	72
11	13W	AS	N	NA	Bird	54
11	14E	AB	N	NA	Bird	30
11	14W	CB	N	NA	Bird	30
11	15E	AB	N	NA	Bird	24
11	15W	AS	N	NA	Bird	6
11	16E	AB	N	NA	Bird	30
11	16W	AB	N	NA	Bird	48
14	1E	AB	N	NA	Missing	24
14	1W	CS	N	NA	Missing	6
14	2E	AS	N	NA	Bird	6
14	2W	CS	N	NA	Missing	6
14	3E	CB	N	NA	Bird	24
14	3W	AB	N	NA	Bird	6
14	4E	CS	N	NA	Bird	24
14	4W	AS	N	NA	Bird	24
14	5E	AB	N	NA	Missing	24
14	5W	AS	N	NA	Missing	48
14	6E	CB	N	NA	Missing	24
14	6W	AB	N	NA	Missing	24
14	7E	CB	N	NA	Missing	24
14	7W	CS	N	NA	Missing	24
14	8E	CB	N	NA	Missing	24
14	8W	AS	N	NA	Missing	24
14	9E	AS	N	NA	Missing	24
14	9W	CB	N	NA	Missing	24
14	10E	AB	N	NA	Missing	24
14	10W	CB	N	NA	Mammal	24
14	11E	AB	N	NA	Mammal	24
14	11W	AB	N	NA	Missing	24
14	12E	AB	N	NA	Missing	24
14	12W	CS	N	NA	Missing	24
14	13E	AS	Y	24	Missing	54
14	13W	CB	Y	24	Missing	54
14	14E	CS	N	NA	Bird	30
14	14W	AS	N	NA	Missing	72
14	15E	AS	Y	24	Missing	72
14	15W	CS	N	NA	Bird	6
14	16E	CS	N	NA	Bird	30
14	16W	CB	N	NA	NA	NA
15	1E	AS	N	NA	Bird	48	No check at 78h for week 15
15	1W	CB	N	NA	Bird	30
15	2E	CS	N	NA	Bird	24
15	2W	AS	N	NA	Bird	72
15	3E	CB	N	NA	Bird	24
15	3W	AB	N	NA	Bird	30
15	4E	CB	N	NA	Mammal	24
15	4W	CS	N	NA	Missing	24
15	5E	CB	N	NA	Missing	24
15	5W	AB	N	NA	Missing	24
15	6E	AB	N	NA	Missing	24
15	6W	CS	N	NA	Missing	24
15	7E	AS	N	NA	Missing	24
15	7W	AB	N	NA	Missing	24
15	8E	CS	N	NA	Missing	24
15	8W	AS	N	NA	Missing	24
15	9E	CB	N	NA	Missing	24
15	9W	AS	N	NA	Missing	24
15	10E	CS	N	NA	Missing	24
15	10W	CB	N	NA	Missing	24
15	11E	AB	N	NA	Missing	24
15	11W	CS	N	NA	Missing	24
15	12E	AS	N	NA	Mammal	24
15	12W	AB	N	NA	Mammal	24
15	13E	AB	N	NA	NA	NA
15	13W	AS	N	NA	NA	NA
15	14E	CS	N	NA	Missing	24
15	14W	CB	N	NA	Missing	24
15	15E	AS	N	NA	Bird	48
15	15W	CS	N	NA	Bird	48
15	16E	AB	N	NA	Bird	72
15	16W	CB	N	NA	NA	NA
16	1E	CS	N	NA	Bird	6
16	1W	AB	N	NA	Bird	24
16	2E	CB	N	NA	Bird	30
16	2W	AB	N	NA	Bird	78
16	3E	AS	N	NA	Bird	78
16	3W	AS	N	NA	NA	NA
16	4E	AS	N	NA	Mammal	24
16	4W	CS	N	NA	Missing	24
16	5E	CB	N	NA	Missing	24
16	5W	CS	N	NA	Missing	6
16	6E	AS	N	NA	Missing	24
16	6W	CB	N	NA	Missing	24
16	7E	CB	N	NA	Missing	24
16	7W	AB	N	NA	Missing	24
16	8E	AB	N	NA	Missing	24
16	8W	CS	N	NA	Missing	24
16	9E	AB	N	NA	Missing	24
16	9W	CS	N	NA	Missing	24
16	10E	AB	N	NA	Missing	24
16	10W	CS	N	NA	Missing	24
16	11E	AB	N	NA	Missing	24
16	11W	CB	N	NA	Missing	24
16	12E	CB	N	NA	Missing	24
16	12W	AS	N	NA	Missing	24
16	13E	AS	N	NA	NA	NA
16	13W	AS	N	NA	Missing	24
16	14E	AB	N	NA	Missing	24
16	14W	CS	N	NA	Missing	24
16	15E	CB	N	NA	Bird	78
16	15W	AS	N	NA	NA	NA
16	16E	CS	N	NA	Missing	24
16	16W	CB	N	NA	Missing	78
17	1E	AS	N	NA	Bird	30
17	1W	CS	N	NA	Bird	24
17	2E	CB	N	NA	Bird	24
17	2W	AB	N	NA	Bird	48
17	3E	CB	N	NA	Bird	6
17	3W	CB	N	NA	Bird	24
17	4E	AB	N	NA	Missing	24
17	4W	AB	N	NA	Missing	24
17	5E	CS	N	NA	Missing	6
17	5W	CS	N	NA	Missing	6
17	6E	AB	N	NA	Missing	24
17	6W	AS	N	NA	Mammal	6
17	7E	AS	N	NA	Missing	24
17	7W	CB	N	NA	Mammal	6
17	8E	CS	N	NA	Missing	6
17	8W	AS	N	NA	Missing	24
17	9E	AB	N	NA	Missing	24
17	9W	CS	N	NA	Missing	6
17	10E	AB	N	NA	Missing	24
17	10W	AS	N	NA	Missing	24
17	11E	CB	N	NA	Missing	24
17	11W	CS	N	NA	Missing	24
17	12E	AS	N	NA	Missing	6
17	12W	CS	N	NA	Missing	6
17	13E	AB	N	NA	NA	NA
17	13W	CB	N	NA	Missing	24
17	14E	CS	N	NA	Missing	24
17	14W	CB	N	NA	Missing	6
17	15E	AS	N	NA	Missing	6
17	15W	CB	N	NA	Bird	54
17	16E	AS	N	NA	Missing	78
17	16W	AB	N	NA	NA	NA
18	1E	CB	N	NA	Bird	6
18	1W	CS	N	NA	Bird	24
18	2E	CS	N	NA	Missing	24
18	2W	AB	N	NA	NA	NA
18	3E	AS	N	NA	Bird	72
18	3W	CB	N	NA	Missing	54
18	4E	AS	N	NA	Missing	24
18	4W	CS	N	NA	Missing	24
18	5E	CB	N	NA	Missing	24
18	5W	AB	N	NA	Missing	24
18	6E	AB	N	NA	Missing	24
18	6W	AB	N	NA	Missing	24
18	7E	CS	N	NA	Missing	24
18	7W	AS	N	NA	Missing	24
18	8E	AS	N	NA	Missing	24
18	8W	CB	N	NA	Missing	24
18	9E	CB	N	NA	Missing	24
18	9W	AS	N	NA	Missing	24
18	10E	AB	N	NA	Missing	24
18	10W	AS	N	NA	Missing	24
18	11E	CS	N	NA	Missing	24
18	11W	CS	N	NA	Missing	24
18	12E	CS	N	NA	Missing	24
18	12W	AB	N	NA	Missing	24
18	13E	AB	N	NA	Missing	48
18	13W	AS	N	NA	Mammal	24
18	14E	AS	N	NA	Missing	30
18	14W	CB	N	NA	Bird	6
18	15E	CS	N	NA	Missing	6
18	15W	AB	N	NA	Bird	6
18	16E	CB	N	NA	Bird	30
18	16W	CB	N	NA	Bird	48
19	1E	CB	N	NA	Bird	6
19	1W	CS	N	NA	Bird	6
19	2E	CB	N	NA	Bird	24
19	2W	AB	N	NA	Bird	30
19	3E	AS	N	NA	Bird	54
19	3W	CS	N	NA	Bird	24
19	4E	CB	N	NA	Missing	24
19	4W	AB	N	NA	Missing	24
19	5E	CB	N	NA	Missing	24
19	5W	AS	N	NA	Missing	24
19	6E	AS	N	NA	Missing	24
19	6W	CS	N	NA	Missing	24
19	7E	AB	N	NA	Missing	24
19	7W	CS	N	NA	Missing	24
19	8E	AB	N	NA	Missing	24
19	8W	AS	N	NA	Missing	24
19	9E	CS	N	NA	Missing	24
19	9W	AS	N	NA	Missing	24
19	10E	CB	N	NA	Mammal	6
19	10W	CB	N	NA	Missing	24
19	11E	AB	N	NA	Missing	24
19	11W	CS	N	NA	Missing	24
19	12E	AS	N	NA	Missing	24
19	12W	CB	N	NA	Missing	24
19	13E	CB	N	NA	Mammal	24
19	13W	AS	N	NA	Missing	24
19	14E	CS	N	NA	Missing	24
19	14W	AS	N	NA	Missing	24
19	15E	AB	N	NA	Mammal	24
19	15W	CS	N	NA	Bird	24
19	16E	AB	Y	24	Missing	54
19	16W	AB	N	NA	Missing	54
20	1E	CB	N	NA	Bird	24
20	1W	AS	N	NA	Bird	30
20	2E	AS	N	NA	Bird	30
20	2W	CB	N	NA	Bird	24
20	3E	CS	N	NA	Bird	24
20	3W	AS	N	NA	Missing	24
20	4E	CS	N	NA	Missing	24
20	4W	CS	N	NA	Missing	24
20	5E	CB	N	NA	Missing	24
20	5W	AB	N	NA	Missing	24
20	6E	AB	N	NA	Missing	24
20	6W	CS	N	NA	Missing	24
20	7E	AB	N	NA	Missing	24
20	7W	AS	N	NA	Missing	24
20	8E	CB	N	NA	Missing	24
20	8W	AB	N	NA	Missing	24
20	9E	CB	N	NA	Missing	24
20	9W	CB	N	NA	Mammal	6
20	10E	AS	N	NA	Missing	24
20	10W	CS	N	NA	Missing	24
20	11E	CB	N	NA	Missing	24
20	11W	CB	N	NA	Missing	24
20	12E	AS	N	NA	Missing	24
20	12W	CS	N	NA	Missing	24
20	13E	CS	N	NA	Missing	24
20	13W	AB	N	NA	Missing	24
20	14E	AB	N	NA	Missing	30
20	14W	AS	N	NA	Missing	30
20	15E	AB	N	NA	NA	NA
20	15W	CS	Y	48	NA	NA
20	16E	AB	N	NA	NA	NA	Camera
20	16W	AS	N	NA	Bird	72
21	1E	CS	N	NA	Bird	24
21	1W	AS	N	NA	Bird	24
21	2E	AS	N	NA	Bird	78
21	2W	AB	N	NA	Bird	78
21	3E	CS	N	NA	Bird	72
21	3W	CB	N	NA	Bird	72
21	4E	AB	N	NA	Missing	24
21	4W	AS	N	NA	Missing	24
21	5E	CS	N	NA	Missing	24
21	5W	AB	N	NA	Missing	24
21	6E	CS	N	NA	Missing	24
21	6W	CB	N	NA	Missing	24
21	7E	AB	N	NA	Missing	24
21	7W	AS	N	NA	Missing	24
21	8E	CB	N	NA	Missing	24
21	8W	CB	N	NA	Missing	24
21	9E	CS	N	NA	Missing	6
21	9W	AS	N	NA	Missing	24
21	10E	CB	N	NA	Missing	24
21	10W	CB	N	NA	Missing	24
21	11E	CS	N	NA	Missing	24
21	11W	CS	N	NA	Missing	24
21	12E	AB	N	NA	Missing	24
21	12W	AS	N	NA	Missing	24
21	13E	AB	N	NA	Mammal	24
21	13W	AS	N	NA	Mammal	24
21	14E	AB	N	NA	Bird	30
21	14W	CB	N	NA	Bird	6
21	15E	CS	N	NA	Bird	30
21	15W	AB	N	NA	Bird	54
21	16E	CB	N	NA	Bird	54
21	16W	AS	N	NA	Missing	72
22	1E	AB	N	NA	Bird	30
22	1W	AS	N	NA	Missing	48
22	2E	AB	N	NA	Bird	24
22	2W	CB	N	NA	Bird	6
22	3E	AB	N	NA	Bird	24
22	3W	CS	N	NA	Bird	24
22	4E	AS	N	NA	Missing	24
22	4W	CB	N	NA	Missing	24
22	5E	AB	N	NA	Missing	24
22	5W	AS	N	NA	Missing	24
22	6E	CS	N	NA	Missing	6
22	6W	AS	N	NA	Missing	6
22	7E	CB	N	NA	Missing	6
22	7W	CS	N	NA	Mammal	6
22	8E	CS	N	NA	Missing	24
22	8W	CB	N	NA	Missing	6
22	9E	CS	N	NA	Missing	6
22	9W	CS	N	NA	Missing	6
22	10E	CS	N	NA	Missing	24
22	10W	AB	N	NA	Missing	24
22	11E	CB	N	NA	Missing	24
22	11W	AS	N	NA	Missing	24
22	12E	CB	N	NA	Missing	24
22	12W	AS	N	NA	Missing	24
22	13E	AB	N	NA	Mammal	24
22	13W	CS	N	NA	Missing	24
22	14E	AB	N	NA	Missing	24
22	14W	CB	N	NA	Missing	24
22	15E	AB	N	NA	Bird	30
22	15W	CB	N	NA	Bird	6
22	16E	AS	N	NA	Bird	54
22	16W	AS	N	NA	Missing	30
23	1E	AB	N	NA	Bird	24
23	1W	AB	N	NA	Bird	72
23	2E	CB	N	NA	Bird	6
23	2W	CB	N	NA	Bird	6
23	3E	AS	N	NA	NA	NA
23	3W	CS	N	NA	Missing	6
23	4E	AS	N	NA	Missing	24
23	4W	AB	N	NA	Missing	6
23	5E	AS	N	NA	Missing	24
23	5W	AS	N	NA	Missing	6
23	6E	CB	N	NA	Mammal	6
23	6W	CB	N	NA	Missing	6
23	7E	CS	N	NA	Missing	24
23	7W	CS	N	NA	Missing	24
23	8E	AB	N	NA	Missing	24
23	8W	CS	N	NA	Missing	24
23	9E	AB	N	NA	Missing	6
23	9W	CS	N	NA	Missing	24
23	10E	CB	N	NA	Missing	24
23	10W	CB	N	NA	Missing	24
23	11E	AB	N	NA	Missing	24
23	11W	AS	N	NA	Missing	24
23	12E	AS	N	NA	Missing	24
23	12W	CB	N	NA	Missing	24
23	13E	CS	N	NA	Missing	24
23	13W	CS	N	NA	Missing	24
23	14E	AS	N	NA	Missing	24
23	14W	AS	N	NA	Missing	24
23	15E	AB	N	NA	Bird	30
23	15W	CS	N	NA	Missing	24
23	16E	CB	N	NA	Bird	54
23	16W	AB	N	NA	NA	NA

## Sheet: T3 Sorted
Week	Location	Caterpillar	Gastropod	Time/hrs	Predator	Time/hrs
2	1E	CS	N	NA	NA	NA
2	1W	AS	N	NA	NA	NA
2	2E	AB	N	NA	NA	NA
2	2W	AS	N	NA	NA	NA
2	3E	AS	N	NA	NA	NA
2	3W	CB	N	NA	NA	NA
2	4E	AB	N	NA	NA	NA
2	4W	CB	N	NA	NA	NA
2	5E	CS	N	NA	NA	NA
2	5W	CB	N	NA	NA	NA
2	6E	AB	N	NA	NA	NA
2	6W	CS	N	NA	NA	NA
2	7E	CS	N	NA	NA	NA
2	7W	CB	N	NA	NA	NA
2	8E	AS	N	NA	Bird	72
2	8W	AB	N	NA	Bird	54
2	9E	CB	N	NA	NA	NA
2	9W	CS	N	NA	NA	NA
2	10E	AS	N	NA	NA	NA
2	10W	CS	N	NA	NA	NA
2	11E	AS	N	NA	NA	NA
2	11W	CB	N	NA	NA	NA
2	12E	AB	N	NA	NA	NA
2	12W	CS	N	NA	NA	NA
2	13E	CB	N	NA	NA	NA
2	13W	AS	N	NA	NA	NA
2	14E	AS	N	NA	NA	NA
2	14W	AB	N	NA	NA	NA
2	15E	CS	N	NA	NA	NA
2	15W	AB	N	NA	NA	NA
2	16E	AB	N	NA	Bird	6
2	16W	CB	N	NA	Missing	30
4	1E	AB	N	NA	NA	NA
4	1W	CB	N	NA	NA	NA
4	2E	CS	N	NA	Bird	6
4	2W	AB	Y	48	NA	NA
4	3E	CS	N	NA	NA	NA
4	3W	CS	N	NA	Bird	30
4	4E	AB	N	NA	NA	NA
4	4W	AB	N	NA	Bird	6
4	5E	CS	Y	48	NA	NA
4	5W	AS	N	NA	NA	NA
4	6E	AS	N	NA	NA	NA
4	6W	AS	N	NA	NA	NA
4	7E	AS	Y	24	NA	NA
4	7W	CB	N	NA	Bird	78
4	8E	CB	N	NA	Bird	78
4	8W	CB	N	NA	Bird	6
4	9E	AB	N	NA	NA	NA
4	9W	AB	N	NA	Bird	78
4	10E	AB	N	NA	Bird	54
4	10W	AS	N	NA	Bird	54
4	11E	CB	N	NA	Bird	54
4	11W	CS	N	NA	NA	NA
4	12E	AB	N	NA	Bird	78
4	12W	AS	N	NA	Bird	54
4	13E	AS	N	NA	Bird	30
4	13W	AS	N	NA	Bird	6
4	14E	CB	N	NA	Bird	72
4	14W	CB	N	NA	Bird	54
4	15E	CS	N	NA	Bird	54
4	15W	CB	N	NA	Missing	6
4	16E	CS	N	NA	Missing	6
4	16W	CS	N	NA	Missing	6
7	1E	CS	N	NA	NA	NA
7	1W	AS	N	NA	NA	NA
7	2E	AS	N	NA	NA	NA
7	2W	CB	Y	72	NA	NA
7	3E	AS	N	NA	NA	NA
7	3W	CB	N	NA	NA	NA
7	4E	CB	N	NA	NA	NA
7	4W	AS	N	NA	Bird	30
7	5E	AB	N	NA	NA	NA
7	5W	CS	N	NA	NA	NA
7	6E	AB	N	NA	NA	NA
7	6W	CB	N	NA	NA	NA
7	7E	AB	N	NA	NA	NA
7	7W	AB	N	NA	Bird	54
7	8E	CS	N	NA	NA	NA
7	8W	CS	N	NA	Bird	30
7	9E	CB	N	NA	Bird	30
7	9W	AS	N	NA	NA	NA
7	10E	AS	N	NA	NA	NA
7	10W	CS	N	NA	NA	NA
7	11E	AB	N	NA	NA	NA
7	11W	CB	N	NA	Bird	48
7	12E	AS	N	NA	Bird	30
7	12W	AS	N	NA	Bird	48
7	13E	AB	N	NA	Bird	30
7	13W	CS	N	NA	Bird	54
7	14E	CB	N	NA	Bird	30
7	14W	AB	N	NA	Bird	54
7	15E	AB	N	NA	Missing	30
7	15W	CB	N	NA	Missing	6
7	16E	CS	N	NA	Missing	30
7	16W	CS	N	NA	Missing	30
8	1E	AS	NA	NA	NA	NA
8	1W	AS	NA	NA	NA	NA
8	2E	AS	NA	NA	NA	NA
8	2W	CB	NA	NA	Bird	6
8	3E	AB	NA	NA	NA	NA
8	3W	AB	NA	NA	NA	NA
8	4E	AB	NA	NA	Bird	54
8	4W	AS	NA	NA	Bird	54
8	5E	CS	NA	NA	Bird	72
8	5W	CS	NA	NA	Bird	6
8	6E	CS	NA	NA	Bird	30
8	6W	CB	NA	NA	Bird	6
8	7E	AB	NA	NA	Bird	6
8	7W	CB	NA	NA	Bird	24
8	8E	CS	NA	NA	Bird	6
8	8W	CB	NA	NA	Bird	6
8	9E	AS	NA	NA	Bird	78
8	9W	AB	NA	NA	Bird	24
8	10E	AB	NA	NA	Bird	72
8	10W	CB	NA	NA	Bird	6
8	11E	CB	NA	NA	Bird	6
8	11W	AS	NA	NA	Bird	30
8	12E	CS	NA	NA	Bird	6
8	12W	CS	NA	NA	Bird	6
8	13E	CS	NA	NA	Bird	6
8	13W	AS	NA	NA	Bird	6
8	14E	CS	NA	NA	Bird	6
8	14W	AB	NA	NA	Bird	30
8	15E	CB	NA	NA	Bird	6
8	15W	AB	NA	NA	Bird	30
8	16E	CB	NA	NA	Bird	6
8	16W	AS	NA	NA	Missing	24
10	1E	AB	N	NA	Bird	30
10	1W	CB	N	NA	Bird	6
10	2E	AB	N	NA	Bird	6
10	2W	CS	N	NA	Missing	6
10	3E	AB	N	NA	Bird	6
10	3W	AB	N	NA	Bird	30
10	4E	CB	N	NA	Bird	6
10	4W	CB	N	NA	Bird	6
10	5E	AS	N	NA	Bird	6
10	5W	CS	N	NA	Bird	6
10	6E	CS	N	NA	Bird	6
10	6W	CS	N	NA	Bird	6
10	7E	AS	N	NA	Bird	24
10	7W	AS	N	NA	Bird	24
10	8E	CB	N	NA	Bird	6
10	8W	AS	N	NA	Bird	24
10	9E	AS	N	NA	NA
10	9W	CS	N	NA	Bird	24
10	10E	CB	N	NA	Bird	48
10	10W	CS	N	NA	Missing	54
10	11E	AS	N	NA	Bird	30
10	11W	CB	N	NA	Bird	6
10	12E	CS	N	NA	Bird	6
10	12W	CB	N	NA	Bird	6
10	13E	CS	N	NA	Missing	6
10	13W	CB	N	NA	Bird	6
10	14E	AB	N	NA	Bird	6
10	14W	AB	N	NA	Bird	6
10	15E	AB	N	NA	Missing	6
10	15W	AB	N	NA	Missing	6
10	16E	AS	N	NA	Missing	6
10	16W	AS	N	NA	Missing	6
12	1E	AS	N	NA	Bird	24
12	1W	CS	N	NA	Bird	6
12	2E	AS	N	NA	Bird	6
12	2W	CB	N	NA	Bird	6
12	3E	CB	N	NA	Bird	6
12	3W	CB	N	NA	Bird	6
12	4E	CS	N	NA	Bird	6
12	4W	CB	N	NA	Bird	6
12	5E	CS	N	NA	Bird	6
12	5W	AS	N	NA	Bird	24
12	6E	AB	N	NA	Bird	6
12	6W	AB	N	NA	Bird	6
12	7E	AS	N	NA	Bird	6
12	7W	AB	N	NA	Bird	6
12	8E	AB	N	NA	Bird	6
12	8W	CS	N	NA	Bird	6
12	9E	CB	N	NA	Bird	6
12	9W	CS	N	NA	Bird	6
12	10E	CS	N	NA	Missing	6
12	10W	CB	N	NA	Bird	24
12	11E	AB	N	NA	Missing	6
12	11W	CB	N	NA	Missing	6
12	12E	AS	N	NA	Missing	6
12	12W	AS	N	NA	Missing	6
12	13E	CS	N	NA	Bird	24
12	13W	AB	N	NA	Bird	6
12	14E	CS	N	NA	Bird	6
12	14W	AB	N	NA	Bird	30
12	15E	AB	N	NA	Missing	6
12	15W	CB	N	NA	Missing	6
12	16E	AS	N	NA	Missing	6
12	16W	AS	N	NA	Missing	6
13	1E	CS	N	NA	Bird	6
13	1W	AS	N	NA	Bird	24
13	2E	CB	N	NA	Bird	6
13	2W	AS	N	NA	Bird	6
13	3E	CB	N	NA	Bird	6
13	3W	CB	N	NA	Bird	6
13	4E	AB	N	NA	Unidentified	6
13	4W	AB	N	NA	Bird	24
13	5E	CS	N	NA	Bird	24
13	5W	AB	N	NA	Missing	24
13	6E	AS	N	NA	Missing	6
13	6W	AB	N	NA	Bird	24
13	7E	CS	N	NA	Bird	6
13	7W	CB	N	NA	Bird	6
13	8E	AS	N	NA	Missing	30
13	8W	CS	N	NA	Bird	6
13	9E	AB	N	NA	Bird	48
13	9W	CB	N	NA	Bird	6
13	10E	AS	N	NA	Bird	24
13	10W	AB	N	NA	Bird	6
13	11E	CB	N	NA	Bird	6
13	11W	CB	N	NA	Bird	6
13	12E	AB	N	NA	Bird	6
13	12W	CS	N	NA	Missing	6
13	13E	AS	N	NA	Bird	6
13	13W	CS	N	NA	Missing	6
13	14E	CS	N	NA	Bird	6
13	14W	CB	N	NA	Bird	6
13	15E	CS	N	NA	Missing	24
13	15W	AS	N	NA	Missing	24
13	16E	AS	N	NA	Missing	24
13	16W	AB	N	NA	Missing	24
15	1E	CS	N	NA	Bird	30	No check at 78h for week 15
15	1W	CB	N	NA	Bird	24
15	2E	AB	N	NA	Bird	24
15	2W	AB	N	NA	Bird	24
15	3E	AS	N	NA	Missing	48
15	3W	AS	N	NA	Missing	48
15	4E	CB	N	NA	Bird	30
15	4W	CB	N	NA	Bird	24
15	5E	CS	N	NA	Bird	48
15	5W	AB	N	NA	Missing	72
15	6E	AS	N	NA	Bird	30
15	6W	CS	N	NA	Bird	24
15	7E	CB	N	NA	Bird	48
15	7W	CS	N	NA	Missing	30
15	8E	AB	N	NA	Bird	6
15	8W	AS	N	NA	Missing	72
15	9E	AB	N	NA	Bird	48
15	9W	CS	N	NA	Bird	24
15	10E	AB	N	NA	NA	NA
15	10W	CB	N	NA	Bird	30
15	11E	AS	N	NA	Bird	30
15	11W	CS	N	NA	Bird	72
15	12E	AS	N	NA	Bird	30
15	12W	AB	N	NA	Bird	48
15	13E	CS	N	NA	Bird	30
15	13W	AS	N	NA	Bird	30
15	14E	CB	N	NA	Bird	30
15	14W	CS	N	NA	NA	NA
15	15E	AB	N	NA	Missing	6
15	15W	CB	N	NA	Missing	24
15	16E	CB	N	NA	Missing	24
15	16W	AS	N	NA	Missing	24
16	1E	CS	N	NA	Bird	72
16	1W	CB	N	NA	Bird	78
16	2E	CS	N	NA	Bird	72
16	2W	AB	N	NA	Bird	78
16	3E	AS	N	NA	Missing	24
16	3W	CB	N	NA	Missing	24
16	4E	CB	N	NA	Missing	48
16	4W	AB	N	NA	Missing	72
16	5E	AS	N	NA	Missing	6
16	5W	CB	N	NA	Bird	30
16	6E	CS	N	NA	Missing	24	Ants potentially
16	6W	CS	N	NA	Missing	30	Ants potentially, more likely than 6E
16	7E	AS	N	NA	Bird	48
16	7W	AB	N	NA	Bird	54
16	8E	AS	N	NA	Bird	78
16	8W	AB	N	NA	Bird	54
16	9E	CB	N	NA	Bird	24
16	9W	CS	N	NA	Missing	6
16	10E	CB	N	NA	Missing	54
16	10W	AS	N	NA	Bird	48
16	11E	AB	N	NA	Bird	6
16	11W	AS	N	NA	Bird	6
16	12E	CS	N	NA	Missing	6
16	12W	CB	N	NA	Bird	6
16	13E	AB	N	NA	Bird	30
16	13W	AS	N	NA	Missing	24
16	14E	CS	N	NA	NA	NA
16	14W	CS	N	NA	NA	NA
16	15E	AB	N	NA	Mammal	24
16	15W	AS	N	NA	Missing	24
16	16E	AB	N	NA	Missing	24
16	16W	CB	N	NA	Bird	6
17	1E	CS	N	NA	Bird	24
17	1W	CB	N	NA	Bird	24
17	2E	AS	N	NA	Bird	24
17	2W	CB	N	NA	Bird	24
17	3E	CB	N	NA	Missing	24
17	3W	AS	N	NA	Missing	24
17	4E	AB	N	NA	NA	NA
17	4W	CB	N	NA	Bird	24
17	5E	AB	N	NA	Bird	54
17	5W	CS	N	NA	Bird	24
17	6E	AB	N	NA	Bird	24
17	6W	AS	N	NA	Missing	24
17	7E	AB	N	NA	Bird	6
17	7W	CS	N	NA	Bird	30
17	8E	AS	N	NA	Missing	6
17	8W	CS	N	NA	Missing	24
17	9E	AB	N	NA	Missing	24
17	9W	AS	N	NA	Missing	30
17	10E	CS	N	NA	Missing	24
17	10W	CB	N	NA	Bird	24
17	11E	CS	N	NA	Missing	6
17	11W	AB	N	NA	Missing	24
17	12E	AS	N	NA	Bird	30
17	12W	CS	N	NA	Missing	6
17	13E	AB	N	NA	Mammal	24
17	13W	AB	N	NA	Missing	48
17	14E	CB	N	NA	NA	NA
17	14W	CB	N	NA	NA	NA
17	15E	AS	N	NA	Missing	24
17	15W	CS	N	NA	Missing	24
17	16E	AS	N	NA	Missing	6
17	16W	CB	N	NA	Missing	6
18	1E	CB	N	NA	Bird	24
18	1W	AS	N	NA	Bird	48
18	2E	CB	N	NA	Bird	24
18	2W	CS	N	NA	Bird	24
18	3E	CS	N	NA	Missing	24
18	3W	AS	N	NA	Missing	24
18	4E	AB	N	NA	Bird	48
18	4W	AB	N	NA	Missing	54
18	5E	AS	N	NA	Bird	30
18	5W	CS	N	NA	Bird	48
18	6E	AB	N	NA	Bird	6
18	6W	CB	N	NA	Bird	24
18	7E	AS	N	NA	Bird	6
18	7W	AB	N	NA	Bird	6
18	8E	CS	N	NA	Bird	6
18	8W	CB	N	NA	Bird	6
18	9E	AS	N	NA	Bird	24
18	9W	AS	N	NA	Bird	24
18	10E	CB	N	NA	Bird	6
18	10W	CS	N	NA	Missing	6
18	11E	CS	N	NA	Missing	6
18	11W	AB	N	NA	Bird	6
18	12E	AS	N	NA	Missing	24
18	12W	CB	N	NA	Missing	6
18	13E	AS	N	NA	Missing	6
18	13W	CB	N	NA	Missing	6
18	14E	AB	N	NA	Bird	30
18	14W	AB	N	NA	Bird	48
18	15E	CS	N	NA	Missing	24
18	15W	CB	N	NA	Missing	24
18	16E	CS	N	NA	Missing	6
18	16W	AB	N	NA	Missing	6
19	1E	CB	N	NA	Bird	6
19	1W	AS	N	NA	Bird	24
19	2E	CS	N	NA	Bird	6
19	2W	AB	N	NA	Bird	24
19	3E	CB	N	NA	Missing	24
19	3W	AS	N	NA	Missing	24
19	4E	AB	N	NA	Bird	54
19	4W	CB	N	NA	Bird	48
19	5E	CS	N	NA	Bird	24
19	5W	CS	N	NA	Bird	24
19	6E	CS	N	NA	Missing	30	Ants
19	6W	CB	N	NA	Bird	24
19	7E	AS	N	NA	Bird	24
19	7W	AS	N	NA	Bird	24
19	8E	AB	N	NA	Bird	24
19	8W	AB	N	NA	Bird	24
19	9E	AS	N	NA	Bird	24
19	9W	AS	N	NA	Missing	24
19	10E	CB	N	NA	Bird	6
19	10W	CS	N	NA	Missing	24
19	11E	AB	N	NA	Bird	6
19	11W	AB	N	NA	Bird	6
19	12E	AB	N	NA	Bird	6
19	12W	CS	N	NA	Missing	6
19	13E	CS	N	NA	Missing	6
19	13W	CS	N	NA	Missing	6
19	14E	CB	N	NA	Bird	6
19	14W	AS	N	NA	Bird	48
19	15E	AB	N	NA	Missing	24
19	15W	CB	N	NA	Missing	6
19	16E	CB	N	NA	Missing	6
19	16W	AS	N	NA	Missing	24
20	1E	CS	N	NA	Bird	6
20	1W	AB	N	NA	Bird	6
20	2E	CB	N	NA	Bird	6
20	2W	AS	N	NA	Bird	24
20	3E	AS	N	NA	Missing	24
20	3W	AB	N	NA	Missing	24
20	4E	AS	N	NA	Bird	30
20	4W	CB	N	NA	Bird	24
20	5E	CB	N	NA	Bird	24
20	5W	CB	N	NA	Bird	24
20	6E	AS	N	NA	Missing	24
20	6W	CS	N	NA	Missing	24
20	7E	CS	N	NA	Bird	6
20	7W	CS	N	NA	Missing	24
20	8E	AB	N	NA	Bird	6
20	8W	AB	N	NA	Bird	24
20	9E	AS	Y	48	Bird	54
20	9W	AS	N	NA	Missing	48
20	10E	CB	N	NA	Bird	30
20	10W	AB	N	NA	Bird	30
20	11E	CB	N	NA	Bird	24
20	11W	CS	N	NA	Bird	24
20	12E	CS	N	NA	Bird	24
20	12W	CB	N	NA	Bird	6
20	13E	CS	N	NA	Bird	6
20	13W	AB	N	NA	Bird	24
20	14E	AB	N	NA	Bird	30
20	14W	CB	N	NA	Bird	24
20	15E	CS	N	NA	Missing	24
20	15W	AB	N	NA	Missing	24
20	16E	AS	N	NA	Bird	24
20	16W	AS	N	NA	Bird	24
21	1E	CB	N	NA	Bird	48
21	1W	AB	N	NA	Bird	72
21	2E	AS	N	NA	Bird	30
21	2W	CB	N	NA	Bird	6
21	3E	CB	N	NA	Missing	24
21	3W	AS	N	NA	Missing	24
21	4E	CS	N	NA	Missing	30
21	4W	AS	N	NA	Bird	30
21	5E	CS	N	NA	Bird	24
21	5W	CS	N	NA	Bird	24
21	6E	CB	N	NA	Bird	6
21	6W	CS	N	NA	Bird	6
21	7E	AB	N	NA	Bird	24
21	7W	AS	N	NA	Bird	6
21	8E	AB	N	NA	Bird	30
21	8W	AB	N	NA	Bird	30
21	9E	CS	N	NA	Missing	24
21	9W	AB	N	NA	Bird	30
21	10E	AS	N	NA	Missing	72
21	10W	CB	N	NA	Bird	6
21	11E	CS	N	NA	Bird	6
21	11W	AB	N	NA	Unidentified	24	Wood louse?
21	12E	AB	N	NA	Bird	24
21	12W	CB	N	NA	Missing	24
21	13E	AS	N	NA	Missing	24
21	13W	CB	N	NA	Bird	6
21	14E	AS	N	NA	Missing	24
21	14W	AB	N	NA	Missing	24
21	15E	CS	N	NA	Bird	6
21	15W	CS	N	NA	Bird	6
21	16E	CB	N	NA	Missing	24
21	16W	AS	N	NA	Bird	6
22	1E	CS	N	NA	Missing	6
22	1W	CS	N	NA	Missing	6
22	2E	AS	N	NA	Bird	72
22	2W	AS	N	NA	Bird	24
22	3E	AS	N	NA	Missing	24
22	3W	AS	N	NA	Missing	24
22	4E	CS	N	NA	Bird	6
22	4W	AB	N	NA	Bird	30
22	5E	CS	N	NA	N	NA	Arthropod!
22	5W	CB	N	NA	Bird	6
22	6E	AB	N	NA	Missing	72
22	6W	CB	N	NA	Bird	30	Arthropod
22	7E	CB	N	NA	Bird	24
22	7W	AB	N	NA	N	NA
22	8E	CB	N	NA	Bird	6
22	8W	AB	N	NA	Bird	30
22	9E	AB	N	NA	N	NA	Arthropod!
22	9W	CS	N	NA	N	NA	Arthropod!
22	10E	CS	N	NA	Missing	30
22	10W	AB	N	NA	Bird	78
22	11E	CS	N	NA	Bird	6
22	11W	CB	N	NA	Bird	6
22	12E	CS	N	NA	Bird	6
22	12W	AB	N	NA	Bird	24
22	13E	CB	N	NA	Bird	6
22	13W	AS	N	NA	Missing	6
22	14E	CB	N	NA	Bird	48
22	14W	CB	N	NA	Bird	54
22	15E	AS	N	NA	Missing	24
22	15W	AB	N	NA	Missing	24
22	16E	AS	N	NA	Missing	24
22	16W	AS	N	NA	Bird	24
23	1E	CS	N	NA	Missing	30
23	1W	CB	N	NA	Bird	24
23	2E	CB	N	NA	Bird	24
23	2W	AS	Y	24	NA	NA
23	3E	AS	N	NA	Missing	24
23	3W	AB	N	NA	Missing	24
23	4E	AS	N	NA	Missing	72
23	4W	CB	N	NA	Bird	24
23	5E	CB	N	NA	Missing	48	Arthropod
23	5W	AB	N	NA	Unidentified	48	Arthropod?
23	6E	AB	N	NA	Mammal	48	Arthropod
23	6W	CS	N	NA	Missing	24	Arthropod?
23	7E	AB	N	NA	Missing	54
23	7W	CS	N	NA	Missing	48
23	8E	CS	N	NA	Bird	30
23	8W	AS	N	NA	Missing	6
23	9E	AS	YY	48	NA	NA
23	9W	CS	N	NA	Missing	6
23	10E	CS	N	NA	Bird	72
23	10W	CB	N	NA	Bird	30
23	11E	AS	Y	24	NA	NA
23	11W	AB	N	NA	NA	NA
23	12E	CS	N	NA	Bird	6
23	12W	CB	N	NA	Bird	6
23	13E	AB	N	NA	Bird	6
23	13W	AB	N	NA	Bird	54	Check photo to confirm
23	14E	CB	N	NA	Bird	6
23	14W	AS	N	NA	NA	NA	Arthropod
23	15E	CS	N	NA	Bird	6
23	15W	AB	N	NA	Missing	24
23	16E	AS	N	NA	Missing	48
23	16W	CB	N	NA	Bird	24

## Sheet: T4 Sorted
Week	Location	Caterpillar	Gastropod	Time/hrs	Predator	Time/hrs
2	1E	CB	N	NA	NA	NA
2	1W	CS	N	NA	NA	NA
2	2E	CS	N	NA	NA	NA
2	2W	AB	N	NA	NA	NA
2	3E	AB	N	NA	Bird	24
2	3W	CB	N	NA	Bird	6
2	4E	CB	N	NA	Mammal	54
2	4W	CB	N	NA	Mammal	72
2	5E	AS	N	NA	Bird	72
2	5W	AB	N	NA	Bird	6
2	6E	AB	Y	NA	Bird	6
2	6W	CS	N	NA	Bird	24
2	7E	CS	N	NA	Mammal	72
2	7W	AS	N	NA	NA	NA
2	8E	AS	N	NA	NA	NA
2	8W	AS	N	NA	NA	NA
2	9E	CS	N	NA	Mammal	30
2	9W	CS	N	NA	Mammal	30
2	10E	AB	N	NA	NA	NA
2	10W	CS	N	NA	NA	NA
2	11E	CB	N	NA	Mammal	30
2	11W	CS	N	NA	Missing	30
2	12E	CB	N	NA	Bird	30
2	12W	AB	N	NA	NA	NA
2	13E	AS	N	NA	NA	NA
2	13W	AS	N	NA	Mammal	78
2	14E	CB	N	NA	Bird	30
2	14W	AS	N	NA	NA	NA
2	15E	AS	N	NA	NA	NA
2	15W	AB	N	NA	NA	NA
2	16E	AB	N	NA	NA	NA
2	16W	CB	N	NA	NA	NA
5	1E	AS	Y	48	NA	NA
5	1W	CB	N	NA	Bird	30
5	2E	CS	N	NA	Bird	30
5	2W	AS	N	NA	Bird	54
5	3E	AS	N	NA	Bird	54
5	3W	AS	Y	24	Bird	30
5	4E	AB	Y	48	Bird	54
5	4W	CS	Y	48	Unidentified	54
5	5E	CB	N	NA	Bird	30
5	5W	AB	N	NA	Bird	24
5	6E	CB	N	NA	Mammal	30
5	6W	CB	N	NA	Mammal	30
5	7E	CS	Y	48	Bird	54
5	7W	AB	N	NA	Bird	48
5	8E	AB	Y	48	NA	NA
5	8W	CS	Y	48	Bird	54
5	9E	CS	N	NA	Mammal	6
5	9W	AB	N	NA	Mammal	6
5	10E	CB	N	NA	NA	NA
5	10W	CB	N	NA	NA	NA
5	11E	AS	N	NA	Bird	30
5	11W	AB	Y	48	Bird	78
5	12E	CB	Y	48	Unidentified	78
5	12W	CS	Y	48	NA	NA
5	13E	CS	N	NA	NA	NA
5	13W	AS	N	NA	NA	NA
5	14E	CS	N	NA	Bird	48
5	14W	AB	N	NA	NA	NA
5	15E	CB	Y	48	NA	NA
5	15W	AB	Y	48	NA	NA
5	16E	AS	N	NA	NA	NA
5	16W	AS	N	NA	NA	NA
7	1E	CB	NA	NA	Missing	6
7	1W	AS	NA	NA	Missing	6
7	2E	AB	NA	NA	Missing	6
7	2W	AB	NA	NA	Missing	6
7	3E	AB	NA	NA	Missing	6
7	3W	CS	NA	NA	Missing	6
7	4E	CS	NA	NA	Missing	6
7	4W	AS	NA	NA	Missing	6
7	5E	CB	NA	NA	Missing	6
7	5W	AS	NA	NA	Bird	6
7	6E	AS	NA	NA	Missing	6
7	6W	AB	NA	NA	Missing	6
7	7E	CS	NA	NA	Missing	6
7	7W	CS	NA	NA	Missing	6
7	8E	CB	NA	NA	Missing	6
7	8W	CB	NA	NA	Missing	6
7	9E	CB	NA	NA	Missing	6
7	9W	AS	NA	NA	Missing	6
7	10E	AS	NA	NA	Missing	6
7	10W	CB	NA	NA	Missing	6
7	11E	CB	NA	NA	Missing	6
7	11W	CS	NA	NA	Missing	6
7	12E	AB	NA	NA	Missing	6
7	12W	AB	NA	NA	Missing	6
7	13E	AB	NA	NA	Missing	6
7	13W	CS	NA	NA	Missing	6
7	14E	CS	NA	NA	Missing	24
7	14W	AB	NA	NA	Missing	30
7	15E	CB	NA	NA	Missing	6
7	15W	AS	NA	NA	Missing	24
7	16E	AS	NA	NA	Missing	30
7	16W	CS	NA	NA	Missing	30
9	1E	CB	Y	24	Bird	54
9	1W	CS	N	NA	Missing	54
9	2E	AS	N	NA	Missing	6
9	2W	AB	N	NA	Missing	6
9	3E	CS	N	NA	Missing	6
9	3W	AB	N	NA	Missing	6
9	4E	AS	N	NA	Missing	6
9	4W	AS	N	NA	Missing	6
9	5E	AS	N	NA	Missing	6
9	5W	CS	N	NA	Missing	6
9	6E	CB	N	NA	Missing	24
9	6W	CB	N	NA	Missing	6
9	7E	AB	N	NA	Missing	6
9	7W	CS	N	NA	Unidentified	6
9	8E	CB	N	NA	Missing	6
9	8W	AB	N	NA	Missing	24
9	9E	CS	N	NA	Missing	24
9	9W	AS	N	NA	Missing	6
9	10E	CS	N	NA	Missing	6
9	10W	CS	N	NA	Missing	24
9	11E	AB	N	NA	Missing	6
9	11W	AB	N	NA	Missing	6
9	12E	CS	N	NA	Missing	6
9	12W	CB	N	NA	Missing	6
9	13E	CB	N	NA	Missing	6
9	13W	AB	N	NA	Missing	6
9	14E	CB	N	NA	Missing	6
9	14W	CB	N	NA	Missing	6
9	15E	AS	N	NA	Missing	6
9	15W	AB	N	NA	Missing	6
9	16E	AS	N	NA	Missing	6
9	16W	AS	N	NA	Missing	6
10	1E	AB	N	NA	Missing	6
10	1W	CB	N	NA	Missing	6
10	2E	CS	N	NA	Missing	6
10	2W	CS	N	NA	Missing	6
10	3E	CB	N	NA	Missing	6
10	3W	CS	N	NA	Missing	6
10	4E	AB	N	NA	Missing	6
10	4W	AB	N	NA	Missing	6
10	5E	CB	N	NA	Missing	6
10	5W	CS	N	NA	Missing	6
10	6E	CB	N	NA	Missing	6
10	6W	AB	N	NA	Missing	6
10	7E	AS	N	NA	Missing	6
10	7W	AS	N	NA	Missing	6
10	8E	AS	N	NA	Missing	6
10	8W	AS	N	NA	Missing	6
10	9E	CS	N	NA	Missing	6
10	9W	AB	N	NA	Missing	6
10	10E	CS	N	NA	Missing	6
10	10W	AS	N	NA	Missing	6
10	11E	CS	N	NA	Missing	6
10	11W	CB	N	NA	Missing	6
10	12E	AS	N	NA	Missing	6
10	12W	CB	N	NA	Missing	6
10	13E	CS	N	NA	Missing	6
10	13W	AB	N	NA	Missing	6
10	14E	AS	N	NA	Missing	6
10	14W	AS	N	NA	Missing	6
10	15E	CB	N	NA	Missing	6
10	15W	CB	N	NA	Missing	6
10	16E	AB	N	NA	Missing	6
10	16W	AB	N	NA	Missing	6
11	1E	AS	N	NA	Missing	6
11	1W	CS	N	NA	Missing	6
11	2E	AB	N	NA	Missing	6
11	2W	CB	N	NA	Missing	6
11	3E	CB	N	NA	Unidentified	6
11	3W	CS	N	NA	Bird	6
11	4E	CS	N	NA	Unidentified	6
11	4W	AS	N	NA	Missing	30
11	5E	AS	N	NA	Bird	6
11	5W	CS	N	NA	Missing	6
11	6E	AB	N	NA	Bird	6
11	6W	AS	N	NA	Missing	6
11	7E	AB	N	NA	Missing	6
11	7W	AB	N	NA	Missing	6
11	8E	CB	N	NA	Missing	6
11	8W	CB	N	NA	Missing	6
11	9E	AS	N	NA	Missing	6
11	9W	AS	N	NA	Missing	6
11	10E	CB	N	NA	Missing	6
11	10W	CB	N	NA	Missing	6
11	11E	CB	N	NA	Missing	6
11	11W	AS	N	NA	Missing	6
11	12E	CB	N	NA	Missing	6
11	12W	AS	N	NA	Missing	6
11	13E	AB	N	NA	Missing	6
11	13W	CS	N	NA	Missing	6
11	14E	AB	N	NA	Missing	6
11	14W	CS	N	NA	Missing	6
11	15E	AB	N	NA	Missing	6
11	15W	AB	N	NA	Missing	6
11	16E	CS	N	NA	Missing	6
11	16W	CS	N	NA	Missing	6
13	1E	AB	N	NA	Missing	24
13	1W	CB	N	NA	Missing	24
13	2E	CS	N	NA	Bird	72
13	2W	AS	N	NA	Bird	78
13	3E	AB	N	NA	Missing	30
13	3W	CB	Y	48	NA	NA
13	4E	CS	N	NA	Bird	30
13	4W	AB	N	NA	NA	NA
13	5E	AS	N	NA	Missing	48
13	5W	CB	N	NA	Missing	48
13	6E	CS	N	NA	Missing	48
13	6W	CB	N	NA	Bird	24
13	7E	AS	N	NA	Missing	48
13	7W	AS	N	NA	Missing	54
13	8E	CS	Y	48	Missing	72
13	8W	AB	N	NA	Missing	48
13	9E	CS	N	NA	Missing	48
13	9W	CS	N	NA	Missing	48
13	10E	AS	N	NA	Missing	24
13	10W	AB	N	NA	Bird	6
13	11E	CS	N	NA	Missing	24
13	11W	AB	N	NA	Missing	24
13	12E	AB	N	NA	Missing	24
13	12W	AS	N	NA	Missing	24
13	13E	AS	N	NA	Missing	48
13	13W	CB	N	NA	Missing	6
13	14E	CS	N	NA	Missing	48
13	14W	CB	N	NA	Missing	48
13	15E	AS	N	NA	Missing	54
13	15W	CB	N	NA	Bird	48
13	16E	AB	Y	48	NA	NA
13	16W	CB	Y	48	NA	NA
15	1E	CB	N	NA	Missing	24	No check at 78h for week 15
15	1W	CS	N	NA	Missing	6
15	2E	AB	N	NA	NA	NA
15	2W	AB	N	NA	NA	NA
15	3E	AS	N	NA	Bird	6
15	3W	AB	N	NA	Bird	6
15	4E	CS	N	NA	Missing	6
15	4W	AS	N	NA	Missing	6
15	5E	CB	N	NA	Bird	30
15	5W	CB	N	NA	Bird	30
15	6E	CB	Y	24	Bird	30
15	6W	AS	N	NA	Missing	6
15	7E	AB	N	NA	NA	NA
15	7W	CS	N	NA	Missing	6
15	8E	CS	N	NA	Missing	54
15	8W	AS	Y	24	Unidentified	72	Probably Gastropod
15	9E	CS	N	NA	Missing	6
15	9W	CS	N	NA	Missing	48
15	10E	CS	Y	24	Missing	48
15	10W	AS	N	NA	Missing	6
15	11E	AS	N	NA	Bird	30
15	11W	AB	N	NA	Missing	48
15	12E	AB	N	NA	NA	NA
15	12W	CB	N	NA	Missing	54
15	13E	AB	N	NA	Missing	6
15	13W	CB	N	NA	Missing	6
15	14E	CB	Y	24	NA	NA
15	14W	CB	Y	24	Missing	30
15	15E	AB	N	NA	Missing	6
15	15W	CS	N	NA	Missing	54
15	16E	AS	N	NA	NA	NA
15	16W	AS	N	NA	NA	NA
16	1E	CS	N	NA	Missing	6
16	1W	CS	N	NA	Missing	6
16	2E	CB	N	NA	Missing	6
16	2W	CS	N	NA	Missing	6
16	3E	AS	N	NA	Missing	6
16	3W	AB	N	NA	Bird	6
16	4E	CB	N	NA	Bird	6
16	4W	AB	N	NA	Bird	24
16	5E	CB	N	NA	Missing	48
16	5W	CB	N	NA	Bird	24
16	6E	AS	N	NA	Bird	6
16	6W	AB	N	NA	Missing	6
16	7E	AS	N	NA	Missing	6
16	7W	CS	N	NA	Missing	6
16	8E	AS	N	NA	Missing	6
16	8W	AB	N	NA	Bird	6
16	9E	AS	N	NA	Missing	54
16	9W	CS	N	NA	Missing	6
16	10E	AB	N	NA	Bird	72
16	10W	CB	N	NA	Missing	6
16	11E	AS	N	NA	Missing	6
16	11W	CB	N	NA	Missing	6
16	12E	CB	N	NA	Missing	6
16	12W	AB	N	NA	Missing	48
16	13E	CS	N	NA	Bird	6
16	13W	AB	N	NA	Bird	6
16	14E	CB	N	NA	Missing	24
16	14W	CS	N	NA	Bird	24
16	15E	AS	N	NA	Bird	6
16	15W	AS	N	NA	Missing	78
16	16E	CS	N	NA	Missing	30
16	16W	AB	N	NA	NA	NA
17	1E	AB	N	NA	Bird	54
17	1W	CS	N	NA	Missing	54
17	2E	AS	N	NA	Bird	30
17	2W	CB	N	NA	Missing	48
17	3E	CB	N	NA	Missing	24
17	3W	CB	N	NA	Mammal	24
17	4E	CS	N	NA	Missing	6
17	4W	AS	N	NA	Unidentified	24
17	5E	AS	N	NA	NA	NA
17	5W	CS	N	NA	Missing	78
17	6E	AB	Y	48	NA	NA
17	6W	CB	N	NA	Bird	6
17	7E	CS	N	NA	Missing	54
17	7W	AB	N	NA	Bird	78
17	8E	AB	N	NA	Bird	78
17	8W	AS	N	NA	NA	NA
17	9E	AS	N	NA	Bird	30
17	9W	CS	N	NA	Missing	6
17	10E	AS	N	NA	NA	NA
17	10W	CB	N	NA	Bird	6
17	11E	AS	N	NA	Missing	6
17	11W	CS	N	NA	Missing	6
17	12E	CS	N	NA	Missing	6
17	12W	CB	N	NA	Missing	6
17	13E	AB	N	NA	Missing	6
17	13W	CS	N	NA	Missing	6
17	14E	AS	N	NA	Missing	48
17	14W	AB	N	NA	Missing	48
17	15E	AB	N	NA	Bird	6
17	15W	AB	N	NA	Bird	72
17	16E	CB	N	NA	Missing	48
17	16W	CB	Y	24	NA	NA
18	1E	CS	N	NA	Bird	30
18	1W	AB	N	NA	Bird	54
18	2E	CS	N	NA	Bird	48
18	2W	AB	N	NA	Bird	54
18	3E	AS	N	NA	Missing	24
18	3W	CS	N	NA	Bird	6
18	4E	AS	N	NA	Bird	48
18	4W	CS	N	NA	Missing	48
18	5E	CB	N	NA	Missing	24
18	5W	AB	N	NA	Bird	6
18	6E	CB	N	NA	Bird	6
18	6W	AS	N	NA	Missing	48
18	7E	CB	N	NA	Bird	6
18	7W	AB	N	NA	Bird	6
18	8E	CB	Y	24	Bird	30
18	8W	AS	N	NA	Bird	54
18	9E	AS	N	NA	Missing	24
18	9W	CB	N	NA	Bird	6
18	10E	AB	N	NA	Missing	30
18	10W	AS	N	NA	Bird	30
18	11E	AS	N	NA	Bird	30
18	11W	CS	Y	24	Missing	30
18	12E	CS	Y	24	Missing	48
18	12W	AB	N	NA	Missing	6
18	13E	CS	N	NA	Missing	6
18	13W	AS	N	NA	Bird	6
18	14E	CB	Y	24	Missing	54
18	14W	CB	Y	24	Bird	30
18	15E	AB	N	NA	Missing	6
18	15W	AB	N	NA	Bird	24
18	16E	CB	Y	24	Missing	54
18	16W	CS	Y	24	Missing	54
19	1E	CS	N	NA	Bird	24
19	1W	CB	N	NA	Bird	24
19	2E	CS	N	NA	Bird	6
19	2W	CS	N	NA	Bird	24
19	3E	AS	N	NA	Bird	54
19	3W	CB	N	NA	Bird	6
19	4E	CB	N	NA	Bird	30
19	4W	AB	N	NA	Missing	48
19	5E	AS	N	NA	Missing	48
19	5W	AB	N	NA	Missing	54
19	6E	AB	N	NA	Bird	30
19	6W	CB	N	NA	Bird	6
19	7E	AS	N	NA	Missing	48
19	7W	AB	N	NA	Bird	30
19	8E	CS	YY	48	Missing	72
19	8W	AS	Y	24	Missing	54
19	9E	AS	N	NA	Bird	30
19	9W	CS	N	NA	Bird	6
19	10E	CB	N	NA	Missing	30
19	10W	AB	N	NA	Missing	30
19	11E	CS	N	NA	Missing	6
19	11W	AS	N	NA	Missing	6
19	12E	AB	N	NA	NA	NA
19	12W	AB	N	NA	Missing	48
19	13E	AS	N	NA	Missing	54
19	13W	CS	Y	24	Missing	30
19	14E	CB	YY	24	Missing	30
19	14W	AB	N	NA	Bird	30
19	15E	CS	N	NA	Missing	24
19	15W	CB	N	NA	Bird	24
19	16E	CB	N	NA	Missing	24
19	16W	AS	N	NA	Missing	30
20	1E	AB	N	NA	Bird	30	Camera
20	1W	AS	N	NA	Missing	54	Camera
20	2E	CS	N	NA	Missing	6
20	2W	CB	N	NA	Bird	6
20	3E	AB	N	NA	Mammal	24
20	3W	AB	N	NA	Bird	6
20	4E	AB	N	NA	Bird	30
20	4W	AS	N	NA	Missing	54
20	5E	AS	N	NA	Missing	54
20	5W	CB	N	NA	Missing	6
20	6E	AS	N	NA	NA	NA
20	6W	CS	N	NA	Bird	6
20	7E	CS	N	NA	Missing	24
20	7W	CB	N	NA	Missing	24
20	8E	CS	N	NA	Missing	24
20	8W	CB	N	NA	Missing	24
20	9E	AB	N	NA	Bird	30	Camera
20	9W	AS	N	NA	Bird	48	Camera
20	10E	CS	N	NA	Missing	24
20	10W	AS	N	NA	Bird	48
20	11E	CB	N	NA	Missing	6
20	11W	CS	N	NA	Missing	6
20	12E	AS	N	NA	NA	NA
20	12W	AB	N	NA	NA	NA
20	13E	AS	N	NA	Missing	30
20	13W	AB	N	NA	Bird	30
20	14E	CB	N	NA	Missing	24
20	14W	CB	N	NA	Bird	24
20	15E	AB	N	NA	Bird	30
20	15W	CS	Y	24	Missing	30
20	16E	CB	N	NA	Missing	24
20	16W	CS	N	NA	Missing	24
21	1E	AB	N	NA	Missing	48
21	1W	CS	Y	24	Missing	48
21	2E	CB	N	NA	Missing	24
21	2W	AB	N	NA	Missing	54
21	3E	AS	N	NA	Missing	24
21	3W	AS	N	NA	Missing	24
21	4E	CS	N	NA	Missing	6
21	4W	CB	N	NA	Missing	6
21	5E	CB	N	NA	Bird	6
21	5W	CB	N	NA	Missing	6
21	6E	AS	N	NA
21	6W	CS	N	NA	Bird	6
21	7E	AB	N	NA	Missing	72
21	7W	CS	N	NA	Missing	6
21	8E	AB	N	NA			Arthropod of some kind?
21	8W	AS	N	NA			Wood louse!? One found on bark near caterpillar
21	9E	CB	N	NA	Bird	6
21	9W	CB	N	NA	Missing	6
21	10E	AS	N	NA	Missing	78
21	10W	CS	N	NA	Missing	6
21	11E	CS	N	NA	Missing	6
21	11W	AS	N	NA
21	12E	AB	N	NA	Missing	78	Wood louse?
21	12W	AB	N	NA	Unidentified	6
21	13E	CB	N	NA	Missing	6
21	13W	AS	N	NA	Bird	24
21	14E	CB	N	NA	Missing	6
21	14W	CS	N	NA	Missing	6
21	15E	AS	N	NA	Missing	78
21	15W	CS	N	NA	Missing	6
21	16E	AB	N	NA	Missing	30
21	16W	AB	N	NA	NA	NA
22	1E	AS	N	NA	NA	NA
22	1W	CS	N	NA	Missing	24
22	2E	AS	Y	48	NA	NA
22	2W	CB	N	NA	Missing	54
22	3E	CS	N	NA	Missing	48	Arthropod
22	3W	AS	N	NA	Missing	24
22	4E	CB	N	NA	Missing	6
22	4W	AB	N	NA	NA	NA
22	5E	CS	N	NA	Missing	6
22	5W	CB	N	NA	Missing	6
22	6E	CB	N	NA	Missing	6
22	6W	CS	N	NA	Missing	6
22	7E	AB	N	NA	Missing	30
22	7W	AB	N	NA	Missing	48
22	8E	AS	N	NA	NA	NA	Arthropod
22	8W	AB	N	NA	NA	NA	Arhropod!
22	9E	CS	N	NA	Missing	6
22	9W	CB	N	NA	Missing	6
22	10E	CS	N	NA	Missing	6
22	10W	AB	N	NA	Missing	54
22	11E	AS	N	NA
22	11W	CS	N	NA	Missing	6
22	12E	AS	N	NA	Missing	6
22	12W	AB	N	NA	Missing	6
22	13E	CS	N	NA	Missing	6
22	13W	AB	N	NA	Missing	6
22	14E	AB	N	NA	Bird	6
22	14W	CB	N	NA	Missing	6
22	15E	CB	N	NA	Missing	6
22	15W	AS	N	NA	Bird	6
22	16E	CB	N	NA	Missing	6
22	16W	AS	Y	24	NA	NA	Arthropod!
23	1E	CB	N	NA	Bird	24
23	1W	AB	N	NA	Bird	54
23	2E	AB	N	NA	Bird	54
23	2W	AS	N	NA	Missing	78
23	3E	CB	N	NA	Mammal	24
23	3W	CB	N	NA	Missing	24
23	4E	CS	N	NA	Missing	6
23	4W	CS	N	NA	Missing	6
23	5E	CS	Y	24	Missing	30
23	5W	CB	N	NA	Missing	30
23	6E	AB	N	NA	Bird	30
23	6W	AB	N	NA	Bird	48
23	7E	CS	N	NA	Missing	24
23	7W	AS	N	NA	NA	NA
23	8E	AS	N	NA	Missing	30
23	8W	AS	N	NA	NA	NA	Arthropod
23	9E	AS	N	NA	Bird	30
23	9W	CS	N	NA	Missing	6
23	10E	AS	N	NA	NA	NA
23	10W	CB	N	NA	Missing	6
23	11E	CS	N	NA	Missing	6
23	11W	AB	N	NA	Bird	6
23	12E	AB	N	NA	NA	NA
23	12W	AB	N	NA	NA	NA
23	13E	AB	N	NA	Missing	6
23	13W	CS	N	NA	Missing	6
23	14E	CB	N	NA	Missing	24
23	14W	CB	N	NA	Missing	24
23	15E	CB	N	NA	Missing	6
23	15W	CS	N	NA	Missing	24
23	16E	AS	N	NA	NA	NA
23	16W	AS	N	NA	NA	NA

## Sheet: T5 Sorted
Week	Location	Caterpillar	Gastropod	Time/hrs	Predator	Time/hrs
2	1E	AB	N	NA	NA	NA
2	1W	AB	N	NA	NA	NA
2	2E	AB	N	NA	NA	NA
2	2W	CS	N	NA	Bird	24
2	3E	AS	N	NA	Bird	48
2	3W	AS	N	NA	NA	NA
2	4E	CB	N	NA	NA	NA
2	4W	CS	N	NA	NA	NA
2	5E	CS	N	NA	NA	NA
2	5W	CB	N	NA	NA	NA
2	6E	AS	N	NA	NA	NA
2	6W	AB	N	NA	NA	NA
2	7E	CS	N	NA	NA	NA
2	7W	CB	N	NA	NA	NA
2	8E	CB	N	NA	Bird	48
2	8W	AB	N	NA	Bird	48
2	9E	CS	N	NA	Missing	30
2	9W	CS	N	NA	Missing	30
2	10E	AB	N	NA	Missing	54
2	10W	AS	N	NA	Bird	30
2	11E	CB	N	NA	Missing	30
2	11W	AB	N	NA	Bird	30
2	12E	CB	N	NA	Missing	6
2	12W	CB	N	NA	Missing	6
2	13E	AB	N	NA	Missing	30
2	13W	AS	N	NA	Missing	24
2	14E	CS	N	NA	Missing	6
2	14W	CS	N	NA	Missing	6
2	15E	AB	N	NA	Bird	30
2	15W	AS	N	NA	NA	NA
2	16E	CB	N	NA	Bird	30
2	16W	AS	N	NA	Missing	30
4	1E	CS	N	NA	NA	NA
4	1W	AB	N	NA	NA	NA
4	2E	CS	N	NA	Mammal	24
4	2W	AS	N	NA	NA	NA
4	3E	CB	N	NA	NA	NA
4	3W	AB	N	NA	NA	NA
4	4E	CB	N	NA	NA	NA
4	4W	AS	N	NA	NA	NA
4	5E	CB	N	NA	Missing	30
4	5W	AS	N	NA	Missing	30
4	6E	CS	N	NA	Missing	30
4	6W	AS	N	NA	NA	NA
4	7E	AB	N	NA	Missing	30
4	7W	CB	N	NA	Bird	6
4	8E	CS	N	NA	NA	NA
4	8W	AB	N	NA	NA	NA
4	9E	AB	N	NA	Missing	6
4	9W	AS	N	NA	Missing	6
4	10E	CS	N	NA	Missing	6
4	10W	CS	N	NA	Missing	6
4	11E	AS	N	NA	Missing	6
4	11W	AS	N	NA	Missing	6
4	12E	AS	N	NA	Missing	6
4	12W	AB	N	NA	Missing	24
4	13E	CS	N	NA	Missing	78
4	13W	CB	N	NA	Bird	6
4	14E	CB	N	NA	Bird	78
4	14W	CB	N	NA	NA	NA
4	15E	CS	N	NA	Missing	6
4	15W	CB	N	NA	Missing	30
4	16E	AB	N	NA	Missing	6
4	16W	AB	N	NA	Missing	6
6	1E	AB	N	NA	NA	NA
6	1W	CB	N	NA	NA	NA
6	2E	AS	N	NA	NA	NA
6	2W	CB	N	NA	Bird	54
6	3E	CS	N	NA	NA	NA
6	3W	CB	N	NA	NA	NA
6	4E	CS	Y	48	Missing	72
6	4W	AB	N	NA	Missing	72
6	5E	CB	N	NA	Missing	30
6	5W	AB	N	NA	Missing	30
6	6E	CS	Y	48	Missing	54
6	6W	AB	Y	48	Missing	54
6	7E	CS	N	NA	Missing	54
6	7W	AS	N	NA	Missing	54
6	8E	AS	Y	48	NA	NA
6	8W	AS	Y	48	NA	NA
6	9E	CB	N	NA	Missing	30
6	9W	AS	N	NA	Missing	30
6	10E	AS	N	NA	Unidentified	24
6	10W	AS	N	NA	Missing	30
6	11E	CS	N	NA	Missing	6
6	11W	AB	N	NA	Missing	30
6	12E	AS	N	NA	Missing	30
6	12W	CS	N	NA	Missing	6
6	13E	CB	N	NA	Missing	6
6	13W	CS	N	NA	Missing	6
6	14E	AB	N	NA	Unidentified	6
6	14W	CS	N	NA	Missing	6
6	15E	AB	N	NA	Missing	6
6	15W	CB	N	NA	Missing	6
6	16E	AB	N	NA	Missing	6
6	16W	CB	N	NA	Missing	24
9	1E	AS	NA	NA	NA	NA
9	1W	CS	NA	NA	NA	NA
9	2E	AB	NA	NA	Missing	24
9	2W	CB	NA	NA	Missing	6
9	3E	AS	NA	NA	Missing	30
9	3W	CB	NA	NA	Missing	6
9	4E	CS	NA	NA	Missing	6
9	4W	AS	NA	NA	Missing	24
9	5E	CS	NA	NA	Missing	48
9	5W	AB	NA	NA	Missing	48
9	6E	CB	NA	NA	Missing	24
9	6W	CS	NA	NA	Missing	30
9	7E	CB	NA	NA	Missing	24
9	7W	AB	NA	NA	Missing	48
9	8E	AB	NA	NA	Mammal	24
9	8W	AS	NA	NA	Mammal	24
9	9E	CB	NA	NA	Missing	48
9	9W	CS	NA	NA	Unidentified	6
9	10E	CS	NA	NA	Missing	30
9	10W	CS	NA	NA	Bird	24
9	11E	CB	NA	NA	Missing	48
9	11W	CS	NA	NA	Missing	48
9	12E	AB	NA	NA	NA	NA
9	12W	AB	NA	NA	NA	NA
9	13E	CB	NA	NA	NA	NA
9	13W	CB	NA	NA	NA	NA
9	14E	AB	NA	NA	NA	NA
9	14W	AS	NA	NA	Missing	48
9	15E	AS	NA	NA	Missing	6
9	15W	AB	NA	NA	Missing	6
9	16E	AS	NA	NA	NA	NA
9	16W	AS	NA	NA	NA	NA
10	1E	CS	N	NA	Missing	24
10	1W	AS	N	NA	Missing	24
10	2E	AB	N	NA	Missing	48
10	2W	CB	N	NA	Missing	30
10	3E	CB	N	NA	Missing	24
10	3W	AB	N	NA	Missing	24
10	4E	CB	N	NA	Missing	24
10	4W	CB	N	NA	Missing	24
10	5E	CS	N	NA	Missing	24
10	5W	AS	N	NA	Bird	24
10	6E	CS	N	NA	Missing	54
10	6W	AB	N	NA	Bird	6
10	7E	CS	N	NA	Missing	24
10	7W	AB	N	NA	Bird	30
10	8E	AS	N	NA	Bird	6
10	8W	AS	N	NA	Missing	54
10	9E	CB	N	NA	Missing	24
10	9W	CS	N	NA	Missing	24
10	10E	CB	N	NA	Missing	24
10	10W	AS	N	NA	Missing	24
10	11E	AB	N	NA	Missing	30
10	11W	CB	N	NA	Missing	30
10	12E	AB	N	NA	Missing	48
10	12W	CS	N	NA	Missing	24
10	13E	AB	N	NA	Missing	48
10	13W	CB	N	NA	Missing	6
10	14E	CS	N	NA	Missing	6
10	14W	AS	N	NA	Missing	24
10	15E	AB	N	NA	Missing	30
10	15W	CS	N	NA	Missing	30
10	16E	AS	N	NA	Missing	48
10	16W	AS	N	NA	Missing	6
11	1E	CS	N	NA	Missing	48
11	1W	AS	N	NA	Missing	24
11	2E	AS	N	NA	Missing	30
11	2W	CS	N	NA	Missing	6
11	3E	CB	N	NA	Mammal	6
11	3W	AS	N	NA	Bird	30
11	4E	AB	N	NA	Missing	6
11	4W	AS	N	NA	Missing	30
11	5E	CB	N	NA	Missing	6
11	5W	AB	N	NA	Missing	6
11	6E	AB	N	NA	Missing	24
11	6W	AB	N	NA	Missing	24
11	7E	CB	N	NA	Missing	6
11	7W	CS	N	NA	Missing	6
11	8E	CS	N	NA	Mammal	24
11	8W	CB	N	NA	Mammal	6
11	9E	CB	N	NA	Missing	24
11	9W	AB	N	NA	Bird	30
11	10E	CB	N	NA	Missing	30
11	10W	AB	N	NA	Missing	48
11	11E	AB	N	NA	Missing	48
11	11W	CB	N	NA	Bird	30
11	12E	CB	N	NA	Missing	48
11	12W	CS	N	NA	Missing	24
11	13E	AS	N	NA	Missing	48
11	13W	CS	N	NA	Missing	48
11	14E	CS	N	NA	Missing	6
11	14W	CS	N	NA	Missing	6
11	15E	AB	N	NA	Missing	6
11	15W	AS	N	NA	Missing	6
11	16E	AS	N	NA	Missing	6
11	16W	AS	N	NA	Missing	6
14	1E	AB	N	NA	Bird	6
14	1W	CS	N	NA	Missing	6
14	2E	AS	N	NA	NA	NA
14	2W	CS	N	NA	Missing	6
14	3E	CB	N	NA	Bird	6
14	3W	AB	N	NA	Bird	24
14	4E	CS	N	NA	Bird	6
14	4W	AS	N	NA	Missing	6
14	5E	AB	YY	24	Bird	30
14	5W	AS	Y	24	Bird	30
14	6E	CB	YY	24	Bird	54
14	6W	AB	Y	24	NA	NA
14	7E	CB	Y	24	Bird	48
14	7W	CS	YY	24	Missing	54
14	8E	CB	N	NA	Missing	24
14	8W	AS	YY	24	NA	NA
14	9E	AS	N	NA	Missing	6
14	9W	CB	N	NA	Bird	30
14	10E	AB	Y	24	Missing	30
14	10W	CB	N	NA	Missing	6
14	11E	AB	N	NA	Bird	6
14	11W	AB	N	NA	Bird	6
14	12E	AB	Y	24	NA	NA
14	12W	CS	YY	24	Missing	48	Slugs may have eaten whole thing
14	13E	AS	Y	24	Missing	54
14	13W	CB	Y	24	Missing	54
14	14E	CS	Y	24	Missing	30
14	14W	AS	Y	24	Missing	30
14	15E	AS	N	NA	Missing	30
14	15W	CS	Y	24	Missing	30
14	16E	CS	Y	24	Missing	48
14	16W	CB	Y	24	Bird	30
15	1E	CS	N	NA	Missing	54	No check at 78h for week 15
15	1W	AB	N	NA	Missing	30
15	2E	AB	N	NA	Bird	6
15	2W	CS	N	NA	Missing	6
15	3E	AB	N	NA	Bird	24
15	3W	AS	N	NA	Missing	48
15	4E	CS	N	NA	Missing	48
15	4W	CB	N	NA	Missing	48
15	5E	CB	Y	24	Bird	30
15	5W	CB	Y	24	Bird	30
15	6E	AS	N	NA	Missing	6
15	6W	AS	YY	24	GASTROPOD	24	Slugs ate whole thing
15	7E	AB	YY	24	Missing	54
15	7W	AS	Y	24	Missing	54
15	8E	CB	N	NA	Mammal	48
15	8W	CS	N	NA	Missing	54
15	9E	CS	N	NA	Missing	30
15	9W	AS	N	NA	Missing	24
15	10E	AB	N	NA	Missing	30
15	10W	AB	N	NA	Bird	6
15	11E	CS	N	NA
15	11W	CB	N	NA	Missing	54
15	12E	CB	N	NA	Missing	54
15	12W	AB	N	NA	Missing	54
15	13E	AS	N	NA	Missing	54
15	13W	CB	Y	24	Missing	54
15	14E	CB	N	NA	Bird	6
15	14W	AB	N	NA	Missing	30
15	15E	AS	N	NA	Bird	6
15	15W	CS	N	NA	Missing	6
15	16E	AS	Y	24	Bird	30
15	16W	CS	N	NA	Missing	54
16	1E	AS	N	NA	Missing	48
16	1W	CS	N	NA	Missing	48
16	2E	CS	N	NA	Missing	24
16	2W	CB	N	NA	Bird	6
16	3E	CS	N	NA	Bird	30
16	3W	CS	N	NA	Bird	30
16	4E	AS	N	NA	Missing	30
16	4W	AB	N	NA	Missing	30
16	5E	AB	N	NA	Missing	6
16	5W	CB	N	NA	Missing	30
16	6E	CB	Y	24	Missing	48
16	6W	AS	YY	24	Missing	72
16	7E	AB	Y	24	Missing	48
16	7W	AB	Y	24	Missing	30
16	8E	AS	Y	24	Missing	48
16	8W	CB	Y	24	Missing	72
16	9E	AB	N	NA	Bird	6
16	9W	CS	N	NA	Missing	54
16	10E	CS	N	NA	Bird	6
16	10W	CB	N	NA	Missing	54
16	11E	AS	N	NA	NA	NA
16	11W	AS	N	NA	Bird	78
16	12E	CS	N	NA	Bird	54
16	12W	CB	N	NA	Bird	78
16	13E	AS	N	NA	Missing	78
16	13W	CB	N	NA	Missing	6
16	14E	CS	N	NA	Bird	48
16	14W	AS	N	NA	Missing	6
16	15E	AB	N	NA	Missing	48
16	15W	AB	Y	24	Missing	78
16	16E	AB	N	NA	Missing	72
16	16W	CB	N	NA	Missing	6
17	1E	AB	N	NA	Bird	24
17	1W	CB	N	NA	Missing	78
17	2E	AB	N	NA	Bird	24
17	2W	CS	N	NA	Missing	24
17	3E	AB	N	NA	Bird	48
17	3W	CS	N	NA	Missing	24
17	4E	AS	N	NA	Missing	24
17	4W	CS	N	NA	Missing	24
17	5E	AS	N	NA	Missing	6
17	5W	AS	YY	48	NA	NA
17	6E	CB	N	NA	Missing	24
17	6W	AB	N	NA	Unidentified	24
17	7E	CS	N	NA	Missing	24
17	7W	CB	YY	48	NA	NA
17	8E	CB	N	NA	Bird	6
17	8W	AS	N	NA	Bird	30
17	9E	AB	N	NA	Bird	54
17	9W	AS	N	NA	Missing	6
17	10E	CS	N	NA	Missing	6
17	10W	CS	N	NA	Missing	6
17	11E	AB	N	NA	Bird	54
17	11W	CB	N	NA	Missing	24
17	12E	AS	N	NA	Missing	6
17	12W	AS	N	NA	Bird	30
17	13E	CS	N	NA	Missing	6
17	13W	CB	N	NA	Missing	6
17	14E	AB	Y	48	Bird	54
17	14W	AB	N	NA	Bird	6
17	15E	AS	N	NA	Missing	6
17	15W	CB	N	NA	Bird	6
17	16E	CB	N	NA	Missing	24
17	16W	CS	N	NA	Missing	30
18	1E	AB	N	NA	Bird	48
18	1W	CS	N	NA	NA	NA
18	2E	AB	Y	24	Missing	72
18	2W	AB	N	NA	Bird	6
18	3E	AS	N	NA	Missing	54
18	3W	CB	N	NA	Bird	6
18	4E	CS	N	NA	Bird	48
18	4W	CB	N	NA	Missing	54
18	5E	CS	N	NA	Missing	30
18	5W	AS	YY	48	NA	NA
18	6E	CS	YYY	24	Missing	24	Probably eaten by slugs
18	6W	AS	YYY	24	Missing	24	Probably eaten by slugs
18	7E	AS	Y	24	Missing	48
18	7W	CB	N	NA	Bird	30	Ants
18	8E	AB	N	NA	Missing	24
18	8W	CB	Y	24	Bird	54
18	9E	AS	N	NA	Bird	30
18	9W	CB	N	NA	Bird	30
18	10E	AS	Y	24	Bird	54
18	10W	AB	N	NA	Bird	30
18	11E	CS	N	NA	Missing	78
18	11W	CS	N	NA	Missing	78
18	12E	CS	Y	48	Missing	54
18	12W	AS	Y	24	Missing	54
18	13E	AB	N	NA	Bird	24
18	13W	CB	N	NA	Bird	6
18	14E	CB	N	NA	Bird	6
18	14W	AB	N	NA	Bird	24
18	15E	CB	N	NA	Bird	6
18	15W	AS	Y	24	Missing	48
18	16E	CS	N	NA	Missing	6
18	16W	AB	N	NA	Bird	6
19	1E	CB	N	NA	Missing	24
19	1W	AS	N	NA	Missing	24
19	2E	CB	N	NA	Missing	24
19	2W	AB	N	NA	Bird	6
19	3E	CB	N	NA	Missing	24
19	3W	AB	N	NA	Missing	24
19	4E	CS	N	NA	Missing	6
19	4W	CS	N	NA	Missing	6
19	5E	AS	N	NA	Missing	6
19	5W	AB	N	NA	Missing	24
19	6E	CS	N	NA	Missing	6
19	6W	AS	N	NA	Missing	24
19	7E	AB	N	NA	Missing	24
19	7W	AS	N	NA	Missing	24
19	8E	CS	YY	24	Missing	30
19	8W	CB	YY	24	Missing	30
19	9E	AB	N	NA	NA	NA
19	9W	AB	N	NA	Bird	24
19	10E	AS	N	NA	Missing	6
19	10W	AS	N	NA	Missing	54
19	11E	CS	N	NA	Bird	6
19	11W	CB	N	NA	Bird	6
19	12E	AB	N	NA	Bird	6
19	12W	CB	N	NA	Missing	24
19	13E	AB	N	NA	Bird	6
19	13W	AS	N	NA	Missing	6
19	14E	CS	N	NA	Missing	6
19	14W	CB	N	NA	Missing	6
19	15E	CS	N	NA	Missing	6
19	15W	AS	N	NA	Bird	6
19	16E	CS	N	NA	Missing	6
19	16W	CB	N	NA	Bird	6
20	1E	AB	N	NA	Missing	30
20	1W	AB	N	NA	Missing	48
20	2E	AS	N	NA	Bird	30
20	2W	CB	N	NA	Missing	30
20	3E	CB	N	NA	Bird	24
20	3W	AS	N	NA	Missing	30
20	4E	CS	N	NA	Missing	30
20	4W	CB	N	NA	Missing	30
20	5E	CS	N	NA	Missing	24
20	5W	CB	YY	24	Missing	30
20	6E	CS	YYY	24	NA	NA
20	6W	CS	YYY	24	NA	NA
20	7E	AS	YYY	48	NA	NA
20	7W	AS	N	NA	Missing	24
20	8E	AB	N	NA	Missing	24
20	8W	AB	YY	24	Bird	30
20	9E	CS	N	NA	Bird	54
20	9W	AS	N	NA	Bird	30
20	10E	CB	N	NA	Bird	24
20	10W	CB	N	NA	Bird	24
20	11E	AB	N	NA	Bird	6
20	11W	AS	N	NA	Bird	6
20	12E	CB	Y	24	Missing	30
20	12W	AS	N	NA	Bird	6
20	13E	AS	N	NA	Missing	6
20	13W	AB	N	NA	Bird	6
20	14E	AB	N	NA	Bird	24
20	14W	CS	N	NA	Missing	30
20	15E	CS	YY	24	Missing	30
20	15W	AB	Y	24	Bird	30
20	16E	CS	Y	24	Missing	30
20	16W	CB	N	NA	Missing	30
21	1E	CB	Y	24	Missing	48
21	1W	CB	N	NA	Missing	48
21	2E	CS	N	NA	Missing	30
21	2W	AB	N	NA	Bird	48
21	3E	AS	N	NA	Missing	54
21	3W	CB	N	NA	Missing	48
21	4E	AS	N	NA	Missing	48
21	4W	AB	Y	24	Missing	48
21	5E	CS	N	NA	Missing	24
21	5W	AS	N	NA	Missing	48
21	6E	CS	YYY	24	NA	NA
21	6W	CB	YYY	24	NA	NA
21	7E	CS	YYY	24	NA	NA
21	7W	AS	YYY	24	NA	NA
21	8E	AB	N	NA	Missing	24
21	8W	AB	Y	6	Missing	24
21	9E	AB	N	NA	Bird	30
21	9W	CB	N	NA	Bird	6
21	10E	AS	N	NA	Bird	30
21	10W	CS	Y	24	Bird	30
21	11E	CB	N	NA	Mammal	6
21	11W	AS	N	NA	Missing	6
21	12E	AB	N	NA	Bird	48
21	12W	CB	N	NA	Bird	30
21	13E	CS	N	NA	Missing	6
21	13W	CB	N	NA	Bird	6
21	14E	AB	N	NA	Bird	24
21	14W	AS	N	NA	Missing	6
21	15E	AS	N	NA	Bird	24
21	15W	CS	N	NA	Bird	6
21	16E	AB	N	NA	Missing	30
21	16W	CS	N	NA	Missing	6
22	1E	AB	N	NA	Missing	24
22	1W	AS	N	NA	Missing	24
22	2E	AS	N	NA	Missing	24
22	2W	CB	N	NA	Missing	6
22	3E	AS	N	NA	Missing	24
22	3W	CS	N	NA	Missing	24
22	4E	CS	N	NA	Missing	24
22	4W	CB	N	NA	Missing	24
22	5E	AS	N	NA	Missing	24
22	5W	AB	N	NA	Missing	24
22	6E	CB	N	NA	Missing	6
22	6W	CB	YYY	24	NA	NA
22	7E	AB	Y	24	Missing	48
22	7W	CS	YYY	24	NA	NA
22	8E	CS	N	NA	Missing	24
22	8W	AB	N	NA	Missing	24
22	9E	AB	N	NA	Missing	24
22	9W	CS	N	NA	Missing	24
22	10E	CS	N	NA	Missing	6
22	10W	AB	N	NA	Missing	78
22	11E	AB	Y	24	Missing	30
22	11W	CB	Y	24	Missing	30
22	12E	CB	N	NA	Bird	6
22	12W	AB	N	NA	Bird	6
22	13E	CS	N	NA	Missing	24
22	13W	AS	N	NA	Missing	6
22	14E	AS	N	NA	Bird	30
22	14W	AS	N	NA	Bird	54
22	15E	AS	Y	48	Missing	72
22	15W	CB	N	NA	Bird	24
22	16E	CB	N	NA	Missing	6
22	16W	CS	N	NA	Missing	6
23	1E	CB	N	NA	Missing	24
23	1W	AS	N	NA	Bird	48
23	2E	AB	N	NA	Missing	30
23	2W	CS	N	NA	Missing	24
23	3E	CB	N	NA	Missing	6
23	3W	CS	N	NA	Missing	24
23	4E	AS	N	NA	Missing	6
23	4W	AS	YY	24	NA	NA
23	5E	CS	N	NA	Missing	6
23	5W	AB	YY	24	NA	NA
23	6E	AS	YYY	24	NA	NA
23	6W	CS	YYY	6	NA	NA
23	7E	CB	N	NA	Missing	6
23	7W	AB	YYY	24	NA	NA
23	8E	CB	YY	24	NA	NA
23	8W	AB	YY	24	NA	NA
23	9E	AS	Y	24	Bird	48
23	9W	CS	Y	24	Missing	30
23	10E	AB	YY	24	NA	NA
23	10W	CS	N	NA	Missing	6
23	11E	CB	N	NA	Bird	6
23	11W	AS	N	NA	Missing	24
23	12E	AB	N	NA	Bird	6
23	12W	AB	N	NA	Missing	24
23	13E	CB	N	NA	Bird	6
23	13W	CS	N	NA	Missing	6
23	14E	CB	N	NA	Bird	6
23	14W	AS	N	NA	Bird	6
23	15E	CB	N	NA	Bird	48
23	15W	CS	Y	24	Bird	48
23	16E	AB	N	NA	Bird	30
23	16W	AS	N	NA	Missing	6

## Sheet: T6 Sorted
Week	Location	Caterpillar	Gastropod	Time/hrs	Predator	Time/hrs
3	1E	AS	N	NA	NA	NA
3	1W	CS	N	NA	NA	NA
3	2E	CB	N	NA	NA	NA
3	2W	AB	N	NA	Missing	24
3	3E	CS	N	NA	NA	NA
3	3W	CS	N	NA	NA	NA
3	4E	AS	N	NA	NA	NA
3	4W	AB	Y	72	NA	NA
3	5E	CB	Y	48	NA	NA
3	5W	AB	Y	48	NA	NA
3	6E	AS	Y	48	NA	NA
3	6W	CS	Y	48	NA	NA
3	7E	CB	Y	48	NA	NA
3	7W	CB	Y	48	NA	NA
3	8E	AS	N	NA	NA	NA
3	8W	AB	Y	48	NA	NA
3	9E	AS	Y	48	NA	NA
3	9W	CB	Y	48	NA	NA
3	10E	CS	N	NA	NA	NA
3	10W	CB	N	NA	NA	NA
3	11E	AS	N	NA	NA	NA
3	11W	CB	N	NA	NA	NA
3	12E	CS	N	NA	NA	NA
3	12W	CS	N	NA	NA	NA
3	13E	AB	N	NA	NA	NA
3	13W	CS	Y	48	NA	NA
3	14E	AS	Y	48	NA	NA
3	14W	AB	N	NA	NA	NA
3	15E	AS	Y	24	NA	NA
3	15W	CB	Y	24	NA	NA
3	16E	AB	N	NA	Bird	54
3	16W	AB	N	NA	NA	NA
5	1E	CS	Y	48	NA	NA
5	1W	AB	N	NA	NA	NA
5	2E	AS	N	NA	NA	NA
5	2W	AB	N	NA	NA	NA
5	3E	AB	N	NA	NA	NA
5	3W	CS	Y	48	NA	NA
5	4E	CB	Y	48	NA	NA
5	4W	CS	Y	48	NA	NA
5	5E	AS	Y	48	NA	NA
5	5W	AB	Y	48	NA	NA
5	6E	CB	Y	48	NA	NA
5	6W	AS	Y	48	NA	NA
5	7E	CS	Y	48	NA	NA
5	7W	CB	Y	48	NA	NA
5	8E	AS	Y	48	NA	NA
5	8W	CB	Y	48	NA	NA
5	9E	CB	Y	48	NA	NA
5	9W	CS	Y	48	NA	NA
5	10E	CB	N	NA	NA	NA
5	10W	CS	Y	48	NA	NA
5	11E	CS	N	NA	NA	NA
5	11W	CS	Y	48	NA	NA
5	12E	CB	N	NA	NA	NA
5	12W	AS	Y	48	NA	NA
5	13E	AS	Y	48	NA	NA
5	13W	AS	Y	48	NA	NA
5	14E	AS	N	NA	NA	NA
5	14W	CB	N	NA	NA	NA
5	15E	AB	Y	48	NA	NA
5	15W	AB	Y	48	NA	NA
5	16E	AB	N	NA	NA	NA
5	16W	AB	N	NA	NA	NA
7	1E	CB	N	NA	NA	NA
7	1W	CS	N	NA	NA	NA
7	2E	CB	N	NA	NA	NA
7	2W	CS	N	NA	NA	NA
7	3E	CB	N	NA	NA	NA
7	3W	AB	N	NA	NA	NA
7	4E	AS	N	NA	NA	NA
7	4W	CS	N	NA	NA	NA
7	5E	CB	Y	72	NA	NA
7	5W	CS	N	NA	NA	NA
7	6E	AB	Y	72	NA	NA
7	6W	AS	Y	72	NA	NA
7	7E	AS	N	NA	NA	NA
7	7W	AS	N	NA	Bird	72
7	8E	AB	Y	72	NA	NA
7	8W	AB	Y	72	NA	NA
7	9E	AB	Y	72	NA	NA
7	9W	AS	N	NA	NA	NA
7	10E	AS	N	48	NA	NA
7	10W	CS	Y	72	NA	NA
7	11E	AS	Y	NA	NA	NA
7	11W	AS	N	NA	NA	NA
7	12E	CB	N	NA	NA	NA
7	12W	AB	N	NA	NA	NA
7	13E	AB	N	NA	NA	NA
7	13W	AB	N	NA	NA	NA
7	14E	CS	N	NA	NA	NA
7	14W	CS	Y	48	NA	NA
7	15E	CB	N	NA	NA	NA
7	15W	CS	Y	72	NA	NA
7	16E	CB	N	NA	NA	NA
7	16W	CB	N	NA	NA	NA
8	1E	AB	Y	48	NA	NA
8	1W	CS	NA	NA	NA	NA
8	2E	CS	NA	NA	NA	NA
8	2W	CS	NA	NA	NA	NA
8	3E	CS	NA	NA	NA	NA
8	3W	AS	Y	24	NA	NA
8	4E	CB	NA	NA	NA	NA
8	4W	AS	NA	NA	NA	NA
8	5E	AB	NA	NA	NA	NA
8	5W	AS	NA	NA	NA	NA
8	6E	AB	Y	24	NA	NA
8	6W	AS	Y	24	NA	NA
8	7E	CB	NA	NA	NA	NA
8	7W	AB	NA	NA	NA	NA
8	8E	CB	Y	72	NA	NA
8	8W	CB	NA	NA	NA	NA
8	9E	CS	NA	NA	NA	NA
8	9W	AS	NA	NA	Bird	30
8	10E	AS	NA	NA	NA	NA
8	10W	CB	Y	24	NA	NA
8	11E	AB	NA	NA	NA	NA
8	11W	AB	NA	NA	NA	NA
8	12E	AS	NA	NA	NA	NA
8	12W	CS	NA	NA	NA	NA
8	13E	CS	NA	NA	NA	NA
8	13W	AB	Y	72	NA	NA
8	14E	CS	NA	NA	NA	NA
8	14W	AB	NA	NA	NA	NA
8	15E	CB	NA	NA	NA	NA
8	15W	CB	Y	24	NA	NA
8	16E	AS	Y	48	NA	NA
8	16W	CB	NA	NA	NA	NA

## Sheet: All sorted
T	Week	Location	Caterpillar	Gastropod	Time/hrs	Arthropod	Predator	Time/hrs	Predation Level	Photo				week	totalbaits	totalgone	greengone	apogone	graphweek	total	green	apo												HUNTERSDALE
1	3	1E	AB	None	NA	None	Taste	30	1	Yes				2	96	24	17	7	1	25	17.7083	7.29167												6	3	1E	AS	N	NA	NA	NA
1	3	1W	AB	None	NA	None	NA	NA	0	NA				3	64	19	11	8	2	29.6875	17.1875	12.5												6	3	1W	CS	N	NA	NA	NA
1	3	2E	CS	None	NA	None	Bird	30	2	Yes				4	96	56	27	29	3	58.3333	28.125	30.2083												6	3	2E	CB	N	NA	NA	NA
1	3	2W	AB	None	NA	None	Bird	54	2	Yes				5	64	16	8	8	4	25	12.5	12.5												6	3	2W	AB	N	NA	Missing	24
1	3	3E	AB	None	NA	None	Bird	30	2	Yes				6	96	58	30	28	5	60.4167	31.25	29.1667												6	3	3E	CS	N	NA	NA	NA
1	3	3W	CS	Some	48	None	NA	NA	0	NA				7	64	45	23	22	6	70.3125	35.9375	34.375												6	3	3W	CS	N	NA	NA	NA
1	3	4E	AS	None	NA	None	NA	NA	0	NA				8	64	37	21	16	7	57.8125	32.8125	25												6	3	4E	AS	N	NA	NA	NA
1	3	4W	AS	None	NA	None	NA	NA	0	NA				9	96	78	41	37	8	81.25	42.7083	38.5417												6	3	4W	AB	Y	72	NA	NA
1	3	5E	CS	None	NA	None	Bird	48	2	Yes				10	160	135	68	67	9	84.375	42.5	41.875												6	3	5E	CB	Y	48	NA	NA
1	3	5W	CS	None	NA	None	Bird	72	2	Yes				11	96	88	43	45	10	91.6667	44.7917	46.875												6	3	5W	AB	Y	48	NA	NA
1	3	6E	AS	None	NA	None	Bird	6	2	Yes				12	64	52	27	25	11	81.25	42.1875	39.0625												6	3	6E	AS	Y	48	NA	NA
1	3	6W	CB	None	NA	None	Bird	24	2	Yes				13	96	79	40	39	12	82.2917	41.6667	40.625												6	3	6W	CS	Y	48	NA	NA
1	3	7E	AS	None	NA	None	Bird	30	2	Yes				14	64	50	26	24	13	78.125	40.625	37.5												6	3	7E	CB	Y	48	NA	NA
1	3	7W	CB	None	NA	None	Taste	48	1	Yes				15	160	102	62	40	14	63.75	38.75	25												6	3	7W	CB	Y	48	NA	NA
1	3	8E	CB	None	NA	None	Bird	24	2	Yes				16	160	123	74	49	15	76.875	46.25	30.625												6	3	8E	AS	N	NA	NA	NA
1	3	8W	CB	None	NA	None	Bird	30	2	Yes				17	160	112	67	45	16	70	41.875	28.125												6	3	8W	AB	Y	48	NA	NA
1	3	9E	AB	None	NA	None	Bird	54	2	Yes				18	160	129	76	53	17	80.625	47.5	33.125												6	3	9E	AS	Y	48	NA	NA
1	3	9W	CS	None	NA	None	Bird	54	2	Yes				19	160	129	76	53	18	80.625	47.5	33.125												6	3	9W	CB	Y	48	NA	NA
1	3	10E	AB	None	NA	None	Bird	6	2	Yes				20	160	119	75	44	19	74.375	46.875	27.5												6	3	10E	CS	N	NA	NA	NA
1	3	10W	AB	None	NA	None	NA	NA	0	NA				21	160	124	73	51	20	77.5	45.625	31.875												6	3	10W	CB	N	NA	NA	NA
1	3	11E	CB	None	NA	None	Bird	78	2	Yes				22	160	128	75	53	21	80	46.875	33.125												6	3	11E	AS	N	NA	NA	NA
1	3	11W	CB	None	NA	None	Bird	78	2	Yes				23	160	110	70	40	22	68.75	43.75	25												6	3	11W	CB	N	NA	NA	NA
1	3	12E	CS	None	NA	None	Bird	78	2	Yes																								6	3	12E	CS	N	NA	NA	NA
1	3	12W	AB	None	NA	None	NA	NA	0	NA																								6	3	12W	CS	N	NA	NA	NA
1	3	13E	CB	None	NA	None	NA	NA	0	NA																								6	3	13E	AB	N	NA	NA	NA
1	3	13W	CS	None	NA	None	Bird	78	2	Yes																								6	3	13W	CS	Y	48	NA	NA
1	3	14E	CS	None	NA	None	NA	NA	0	NA																								6	3	14E	AS	Y	48	NA	NA
1	3	14W	CB	Some	48	None	NA	NA	0	NA																								6	3	14W	AB	N	NA	NA	NA
1	3	15E	AS	Some	48	None	Bird	78	2	Yes																								6	3	15E	AS	Y	24	NA	NA
1	3	15W	AS	None	NA	None	NA	NA	0	NA																								6	3	15W	CB	Y	24	NA	NA
1	3	16E	AS	None	NA	None	Taste	72	1	Yes																								6	3	16E	AB	N	NA	Bird	54
1	3	16W	AS	None	NA	None	Bird	72	2	Yes																								6	3	16W	AB	N	NA	NA	NA
1	4	1E	CB	None	NA	None	Bird	6	2	Yes																								6	5	1E	CS	Y	48	NA	NA
1	4	1W	CS	None	NA	None	Taste	6	1	Yes																								6	5	1W	AB	N	NA	NA	NA
1	4	2E	CS	None	NA	None	Bird	6	2	Yes																								6	5	2E	AS	N	NA	NA	NA
1	4	2W	AS	None	NA	None	Bird	24	2	Yes																								6	5	2W	AB	N	NA	NA	NA
1	4	3E	AB	None	NA	None	Bird	24	2	Yes																								6	5	3E	AB	N	NA	NA	NA
1	4	3W	CS	None	NA	None	Taste	6	1	Yes																								6	5	3W	CS	Y	48	NA	NA
1	4	4E	CB	None	NA	None	Taste	6	1	Yes																								6	5	4E	CB	Y	48	NA	NA
1	4	4W	CS	None	NA	None	Taste	30	1	Yes																								6	5	4W	CS	Y	48	NA	NA
1	4	5E	AB	None	NA	None	Bird	6	2	Yes																								6	5	5E	AS	Y	48	NA	NA
1	4	5W	CB	None	NA	None	Bird	6	2	Yes																								6	5	5W	AB	Y	48	NA	NA
1	4	6E	CB	None	NA	None	Bird	6	2	Yes																								6	5	6E	CB	Y	48	NA	NA
1	4	6W	AS	None	NA	None	Bird	6	2	Yes																								6	5	6W	AS	Y	48	NA	NA
1	4	7E	AS	None	NA	None	Bird	48	2	Yes																								6	5	7E	CS	Y	48	NA	NA
1	4	7W	AB	None	NA	None	Bird	30	2	Yes																								6	5	7W	CB	Y	48	NA	NA
1	4	8E	AS	None	NA	None	Bird	6	2	Yes																								6	5	8E	AS	Y	48	NA	NA
1	4	8W	AB	None	NA	None	Bird	6	2	Yes																								6	5	8W	CB	Y	48	NA	NA
1	4	9E	CB	None	NA	None	Bird	6	2	Yes																								6	5	9E	CB	Y	48	NA	NA
1	4	9W	AS	None	NA	None	Bird	6	2	Yes																								6	5	9W	CS	Y	48	NA	NA
1	4	10E	AS	None	NA	None	NA	NA	0	NA																								6	5	10E	CB	N	NA	NA	NA
1	4	10W	AS	None	NA	None	Taste	48	1	Yes																								6	5	10W	CS	Y	48	NA	NA
1	4	11E	CB	None	NA	None	Bird	48	2	Yes																								6	5	11E	CS	N	NA	NA	NA
1	4	11W	CB	None	NA	None	Taste	24	1	Yes																								6	5	11W	CS	Y	48	NA	NA
1	4	12E	AS	None	NA	None	Bird	6	2	Yes																								6	5	12E	CB	N	NA	NA	NA
1	4	12W	CS	None	NA	None	Missing	30	2	NA																								6	5	12W	AS	Y	48	NA	NA
1	4	13E	AB	None	NA	None	Bird	6	2	Yes																								6	5	13E	AS	Y	48	NA	NA
1	4	13W	AB	None	NA	None	Bird	6	2	Yes																								6	5	13W	AS	Y	48	NA	NA
1	4	14E	CS	Some	72	None	NA	NA	0	NA																								6	5	14E	AS	N	NA	NA	NA
1	4	14W	CS	None	NA	None	Bird	54	2	Yes																								6	5	14W	CB	N	NA	NA	NA
1	4	15E	CS	None	NA	None	Bird	6	2	Yes																								6	5	15E	AB	Y	48	NA	NA
1	4	15W	CB	None	NA	None	Bird	24	2	Yes																								6	5	15W	AB	Y	48	NA	NA
1	4	16E	AB	None	NA	None	Bird	30	2	Yes																								6	5	16E	AB	N	NA	NA	NA
1	4	16W	AB	None	NA	None	Bird	24	2	Yes																								6	5	16W	AB	N	NA	NA	NA
1	6	1E	AS	None	NA	None	Bird	6	2	Yes																								6	7	1E	CB	N	NA	NA	NA
1	6	1W	CB	None	NA	None	Bird	6	2	Yes																								6	7	1W	CS	N	NA	NA	NA
1	6	2E	CB	None	NA	None	Bird	6	2	Yes																								6	7	2E	CB	N	NA	NA	NA
1	6	2W	CB	None	NA	None	Bird	6	2	Yes																								6	7	2W	CS	N	NA	NA	NA
1	6	3E	CB	None	NA	None	Bird	6	2	Yes																								6	7	3E	CB	N	NA	NA	NA
1	6	3W	AB	Some	48	None	Bird	54	2	Yes																								6	7	3W	AB	N	NA	NA	NA
1	6	4E	CS	None	NA	None	Taste	30	1	Yes																								6	7	4E	AS	N	NA	NA	NA
1	6	4W	AS	None	NA	None	NA	NA	0	NA																								6	7	4W	CS	N	NA	NA	NA
1	6	5E	AB	None	NA	None	Bird	6	2	Yes																								6	7	5E	CB	Y	72	NA	NA
1	6	5W	AB	None	NA	None	Taste	6	1	Yes																								6	7	5W	CS	N	NA	NA	NA
1	6	6E	CS	None	NA	None	Bird	6	2	Yes																								6	7	6E	AB	Y	72	NA	NA
1	6	6W	AS	None	NA	None	Taste	6	1	Yes																								6	7	6W	AS	Y	72	NA	NA
1	6	7E	AB	None	NA	None	Taste	30	1	Yes																								6	7	7E	AS	N	NA	NA	NA
1	6	7W	CS	None	NA	None	Bird	6	2	Yes																								6	7	7W	AS	N	NA	Bird	72
1	6	8E	CS	None	NA	None	Bird	6	2	Yes																								6	7	8E	AB	Y	72	NA	NA
1	6	8W	AS	None	NA	None	Bird	6	2	Yes																								6	7	8W	AB	Y	72	NA	NA
1	6	9E	CB	None	NA	None	Bird	6	2	Yes																								6	7	9E	AB	Y	72	NA	NA
1	6	9W	AB	None	NA	None	Bird	6	2	Yes																								6	7	9W	AS	N	NA	NA	NA
1	6	10E	CB	None	NA	None	Taste	30	1	Yes																								6	7	10E	AS	N	48	NA	NA
1	6	10W	AS	Some	48	None	NA	NA	0	NA																								6	7	10W	CS	Y	72	NA	NA
1	6	11E	CB	None	NA	None	Taste	6	1	Yes																								6	7	11E	AS	Y	NA	NA	NA
1	6	11W	CB	None	NA	None	Bird	6	2	Yes																								6	7	11W	AS	N	NA	NA	NA
1	6	12E	AB	None	NA	None	Taste	6	1	Yes																								6	7	12E	CB	N	NA	NA	NA
1	6	12W	CS	None	NA	None	Bird	6	2	Yes																								6	7	12W	AB	N	NA	NA	NA
1	6	13E	AB	None	NA	None	Bird	30	2	Yes																								6	7	13E	AB	N	NA	NA	NA
1	6	13W	CS	None	NA	None	Bird	24	2	Yes																								6	7	13W	AB	N	NA	NA	NA
1	6	14E	CS	Some	48	None	NA	NA	0	NA																								6	7	14E	CS	N	NA	NA	NA
1	6	14W	CS	None	NA	None	Bird	6	2	Yes																								6	7	14W	CS	Y	48	NA	NA
1	6	15E	AS	None	NA	None	Bird	6	2	Yes																								6	7	15E	CB	N	NA	NA	NA
1	6	15W	AB	None	NA	None	Bird	6	2	Yes																								6	7	15W	CS	Y	72	NA	NA
1	6	16E	AS	None	NA	None	Bird	24	2	Yes																								6	7	16E	CB	N	NA	NA	NA
1	6	16W	AS	None	NA	None	Bird	6	2	Yes																								6	7	16W	CB	N	NA	NA	NA
1	9	1E	CS	None	NA	None	Missing	24	2	NA																								6	8	1E	AB	Y	48	NA	NA
1	9	1W	AS	None	NA	None	Missing	30	2	NA																								6	8	1W	CS	N	NA	NA	NA
1	9	2E	CB	None	NA	None	Bird	24	2	Yes																								6	8	2E	CS	N	NA	NA	NA
1	9	2W	AS	None	NA	None	Bird	6	2	Yes																								6	8	2W	CS	N	NA	NA	NA
1	9	3E	AS	None	NA	None	Bird	24	2	Yes																								6	8	3E	CS	N	NA	NA	NA
1	9	3W	CB	None	NA	None	Bird	6	2	Yes																								6	8	3W	AS	Y	24	NA	NA
1	9	4E	AS	None	NA	None	Bird	6	2	Yes																								6	8	4E	CB	N	NA	NA	NA
1	9	4W	CB	None	NA	None	Bird	24	2	Yes																								6	8	4W	AS	N	NA	NA	NA
1	9	5E	CS	None	NA	None	Bird	6	2	Yes																								6	8	5E	AB	N	NA	NA	NA
1	9	5W	AB	None	NA	None	Bird	6	2	Yes																								6	8	5W	AS	N	NA	NA	NA
1	9	6E	CB	None	NA	None	Bird	6	2	Yes																								6	8	6E	AB	Y	24	NA	NA
1	9	6W	CS	None	NA	None	Bird	6	2	Yes																								6	8	6W	AS	Y	24	NA	NA
1	9	7E	AB	None	NA	None	Bird	72	2	Yes																								6	8	7E	CB	N	NA	NA	NA
1	9	7W	CS	None	NA	None	Bird	6	2	Yes																								6	8	7W	AB	N	NA	NA	NA
1	9	8E	AB	None	NA	None	Taste	78	1	Yes																								6	8	8E	CB	Y	72	NA	NA
1	9	8W	AB	None	NA	None	Bird	6	2	Yes																								6	8	8W	CB	N	NA	NA	NA
1	9	9E	AB	None	NA	None	Taste	24	1	Yes																								6	8	9E	CS	N	NA	NA	NA
1	9	9W	AB	None	NA	None	Bird	24	2	Yes																								6	8	9W	AS	N	NA	Bird	30
1	9	10E	CB	None	NA	None	Taste	24	1	Yes																								6	8	10E	AS	N	NA	NA	NA
1	9	10W	CB	None	NA	None	Taste	78	1	Yes																								6	8	10W	CB	Y	24	NA	NA
1	9	11E	CS	None	NA	None	Bird	6	2	Yes																								6	8	11E	AB	N	NA	NA	NA
1	9	11W	AB	None	NA	None	Bird	6	2	Yes																								6	8	11W	AB	N	NA	NA	NA
1	9	12E	CS	None	NA	None	Missing	6	2	NA																								6	8	12E	AS	N	NA	NA	NA
1	9	12W	AS	None	NA	None	Bird	24	2	Yes																								6	8	12W	CS	N	NA	NA	NA
1	9	13E	AB	None	NA	None	Taste	6	1	Yes																								6	8	13E	CS	N	NA	NA	NA
1	9	13W	CS	None	NA	None	Bird	6	2	Yes																								6	8	13W	AB	Y	72	NA	NA
1	9	14E	CB	Some	48	None	NA	NA	0	NA																								6	8	14E	CS	N	NA	NA	NA
1	9	14W	AS	None	NA	None	Bird	6	2	Yes																								6	8	14W	AB	N	NA	NA	NA
1	9	15E	CS	Some	24	None	Bird	54	2	Yes																								6	8	15E	CB	N	NA	NA	NA
1	9	15W	CB	None	NA	None	Bird	6	2	Yes																								6	8	15W	CB	Y	24	NA	NA
1	9	16E	AS	None	NA	None	Bird	6	2	Yes																								6	8	16E	AS	Y	48	NA	NA
1	9	16W	AS	None	NA	None	Bird	6	2	Yes																								6	8	16W	CB	N	NA	NA	NA
1	10	1E	AB	None	NA	None	Bird	6	2	Yes
1	10	1W	AS	None	NA	None	Bird	48	2	Yes
1	10	2E	AB	None	NA	None	Taste	6	1	Yes
1	10	2W	AS	None	NA	None	Taste	6	1	Yes
1	10	3E	AB	None	NA	None	Bird	24	2	Yes
1	10	3W	CB	None	NA	None	Bird	24	2	Yes
1	10	4E	CS	None	NA	None	Missing	30	2	NA
1	10	4W	CS	None	NA	None	Bird	30	2	Yes
1	10	5E	AS	None	NA	None	Bird	6	2	Yes
1	10	5W	AS	None	NA	None	Missing	30	2	NA
1	10	6E	CB	None	NA	None	Bird	6	2	Yes
1	10	6W	AB	None	NA	None	Bird	6	2	Yes
1	10	7E	CB	None	NA	None	Bird	30	2	Yes
1	10	7W	CS	None	NA	None	Taste	24	1	Yes
1	10	8E	CS	None	NA	None	Bird	6	2	Yes
1	10	8W	CB	None	NA	None	Taste	24	1	Yes
1	10	9E	AB	None	NA	None	Bird	24	2	Yes
1	10	9W	CB	None	NA	None	Bird	24	2	Yes
1	10	10E	CB	None	NA	None	Taste	24	1	Yes
1	10	10W	AB	None	NA	None	Taste	48	1	Yes
1	10	11E	CB	None	NA	None	Bird	6	2	Yes
1	10	11W	AB	None	NA	None	Bird	6	2	Yes
1	10	12E	CB	None	NA	None	Bird	30	2	Yes
1	10	12W	AB	None	NA	None	Bird	6	2	Yes
1	10	13E	CS	None	NA	None	Taste	6	1	Yes
1	10	13W	CS	None	NA	None	Taste	24	1	Yes
1	10	14E	AS	None	NA	None	Missing	24	2	NA
1	10	14W	CS	None	NA	None	Missing	6	2	NA
1	10	15E	CS	Some	24	None	Bird	30	2	Yes
1	10	15W	AS	None	NA	None	Missing	30	2	NA
1	10	16E	AS	None	NA	None	Missing	24	2	NA
1	10	16W	AS	None	NA	None	Missing	24	2	NA
1	12	1E	CS	None	NA	None	Bird	24	2	Yes
1	12	1W	AS	Some	72	None	NA	NA	0	NA
1	12	2E	AB	None	NA	None	Bird	24	2	Yes
1	12	2W	AB	None	NA	None	NA	NA	0	NA
1	12	3E	AS	None	NA	None	Taste	72	1	Yes
1	12	3W	AB	None	NA	None	Bird	54	2	Yes
1	12	4E	CS	None	NA	None	Missing	54	2	NA
1	12	4W	CB	None	NA	None	Bird	54	2	Yes
1	12	5E	CB	None	NA	None	Taste	54	1	Yes
1	12	5W	CS	None	NA	None	Missing	54	2	NA
1	12	6E	CS	None	NA	None	Missing	30	2	NA
1	12	6W	AB	None	NA	None	Taste	30	1	Yes
1	12	7E	AS	None	NA	None	Taste	78	1	Yes
1	12	7W	AS	None	NA	None	Bird	30	2	Yes
1	12	8E	CB	None	NA	None	Bird	24	2	Yes
1	12	8W	CB	None	NA	None	Bird	30	2	Yes
1	12	9E	CS	None	NA	None	Missing	6	2	NA
1	12	9W	AB	None	NA	None	Bird	6	2	Yes
1	12	10E	CB	None	NA	None	Bird	6	2	Yes
1	12	10W	CB	None	NA	None	Bird	6	2	Yes
1	12	11E	AS	None	NA	None	Bird	6	2	Yes
1	12	11W	AS	None	NA	None	Bird	6	2	Yes
1	12	12E	CB	None	NA	None	Missing	6	2	NA
1	12	12W	AB	None	NA	None	Bird	6	2	Yes
1	12	13E	AB	None	NA	None	Taste	6	1	Yes
1	12	13W	CB	None	NA	None	Bird	6	2	Yes
1	12	14E	AS	None	NA	None	Missing	6	2	NA
1	12	14W	CS	None	NA	None	Unidentifiable	6	2	NA
1	12	15E	AB	None	NA	None	Bird	6	2	Yes
1	12	15W	CS	None	NA	None	Bird	6	2	Yes
1	12	16E	AS	None	NA	None	Bird	6	2	No
1	12	16W	CS	None	NA	None	Taste	24	1	Yes
1	13	1E	CB	None	NA	None	Bird	6	2	Yes
1	13	1W	CS	None	NA	None	Missing	6	2	NA
1	13	2E	CS	None	NA	None	Missing	6	2	NA
1	13	2W	CB	None	NA	None	Bird	6	2	Yes
1	13	3E	AS	None	NA	None	Bird	54	2	Yes
1	13	3W	AB	None	NA	None	Bird	6	2	Yes
1	13	4E	CS	None	NA	None	Missing	6	2	NA
1	13	4W	AS	None	NA	None	Missing	30	2	NA
1	13	5E	AB	None	NA	None	Bird	72	2	Yes
1	13	5W	AB	None	NA	None	Bird	72	2	Yes
1	13	6E	AS	None	NA	None	Bird	48	2	Yes
1	13	6W	AB	None	NA	None	Bird	78	2	Yes
1	13	7E	CS	None	NA	None	Missing	6	2	NA
1	13	7W	CB	None	NA	None	Bird	24	2	Yes
1	13	8E	CB	None	NA	None	Taste	6	1	Yes
1	13	8W	AS	None	NA	None	Taste	48	1	Yes
1	13	9E	AB	None	NA	None	Taste	6	1	Yes
1	13	9W	AS	None	NA	None	Missing	6	2	NA
1	13	10E	AB	None	NA	None	Taste	54	1	Yes
1	13	10W	CB	None	NA	None	Bird	30	2	Yes
1	13	11E	AB	None	NA	None	Bird	6	2	Yes
1	13	11W	CB	None	NA	None	Taste	6	1	Yes
1	13	12E	CS	None	NA	None	Missing	30	2	NA
1	13	12W	CS	None	NA	None	Missing	48	2	NA
1	13	13E	CS	None	NA	None	Missing	30	2	NA
1	13	13W	AS	None	NA	None	Bird	30	2	Yes
1	13	14E	CB	Some	24	None	Bird	30	2	Yes
1	13	14W	AB	None	NA	None	Bird	30	2	Yes
1	13	15E	CB	Some	24	None	Bird	48	2	Yes
1	13	15W	CS	None	NA	None	Bird	30	2	Yes
1	13	16E	AS	None	NA	None	NA	NA	0	NA
1	13	16W	AS	None	NA	None	Bird	78	2	Yes
1	15	1E	AB	None	NA	None	Taste	48	1	Yes
1	15	1W	CS	Some	24	None	Missing	48	2	NA
1	15	2E	CS	None	NA	None	Bird	30	2	Yes
1	15	2W	CB	None	NA	None	Bird	48	2	Yes
1	15	3E	CB	Some	24	None	Bird	39	2	Yes
1	15	3W	AS	None	NA	None	Missing	72	2	NA
1	15	4E	CB	Some	24	None	Bird	48	2	Yes
1	15	4W	AS	None	NA	None	Taste	72	1	Yes
1	15	5E	AS	None	NA	None	NA	NA	0	NA
1	15	5W	CS	Some	24	None	Missing	72	2	NA
1	15	6E	AS	None	NA	None	NA	NA	0	NA
1	15	6W	CB	None	NA	None	Taste	54	1	Yes
1	15	7E	AB	None	NA	None	NA	NA	0	NA
1	15	7W	AB	None	NA	None	NA	NA	0	NA
1	15	8E	CS	None	NA	None	Bird	54	2	Yes
1	15	8W	AB	None	NA	None	NA	NA	0	NA
1	15	9E	AB	None	NA	None	NA	NA	0	NA
1	15	9W	CS	None	NA	Some	NA	NA	0	NA
1	15	10E	AS	None	NA	None	NA	NA	0	NA
1	15	10W	CS	None	NA	None	Missing	24	2	NA
1	15	11E	AB	None	NA	None	NA	NA	0	NA
1	15	11W	CB	Some	24	None	Bird	54	2	Yes
1	15	12E	CB	Some	24	None	Bird	72	2	Yes
1	15	12W	AB	None	NA	None	NA	NA	0	NA
1	15	13E	CB	None	NA	None	NA	NA	0	NA
1	15	13W	CS	Some	24	None	NA	NA	0	NA
1	15	14E	CS	Some	24	None	NA	NA	0	NA
1	15	14W	CB	None	NA	None	Missing	54	2	NA
1	15	15E	AB	None	NA	None	NA	NA	0	NA
1	15	15W	AS	None	NA	None	Missing	30	2	NA
1	15	16E	AS	None	NA	None	Taste	30	1	Yes
1	15	16W	AS	None	NA	None	Taste	30	1	Yes
1	16	1E	CB	None	NA	None	Missing	24	2	NA
1	16	1W	AS	None	NA	None	Missing	6	2	NA
1	16	2E	CS	None	NA	None	Missing	6	2	NA
1	16	2W	AS	None	NA	None	Bird	6	2	Yes
1	16	3E	AS	None	NA	None	NA	NA	0	NA
1	16	3W	AB	None	NA	None	NA	NA	0	NA
1	16	4E	AB	None	NA	None	Taste	30	1	Yes
1	16	4W	AB	None	NA	None	NA	NA	0	NA
1	16	5E	CS	None	NA	None	Missing	30	2	NA
1	16	5W	AB	None	NA	None	NA	NA	0	NA
1	16	6E	CB	None	NA	None	Bird	24	2	Yes
1	16	6W	CS	None	NA	None	Bird	30	2	Yes
1	16	7E	CB	None	NA	None	Bird	48	2	Yes
1	16	7W	CS	None	NA	None	Missing	24	2	NA
1	16	8E	AS	None	NA	None	Bird	30	2	Yes
1	16	8W	CB	None	NA	None	Bird	24	2	Yes
1	16	9E	CS	None	NA	None	Missing	54	2	NA
1	16	9W	CS	None	NA	None	Missing	54	2	NA
1	16	10E	AS	None	NA	None	NA	NA	0	NA
1	16	10W	CB	None	NA	None	Bird	72	2	Yes
1	16	11E	AS	None	NA	None	Missing	72	2	NA
1	16	11W	CS	None	NA	None	Bird	48	2	Yes
1	16	12E	CS	None	NA	None	Missing	24	2	NA
1	16	12W	AB	None	NA	None	NA	NA	0	NA
1	16	13E	AB	None	NA	None	Taste	54	1	Yes
1	16	13W	AB	None	NA	None	NA	NA	0	NA
1	16	14E	CB	Some	24	None	Missing	30	2	NA
1	16	14W	CB	None	NA	None	Missing	6	2	NA
1	16	15E	AB	None	NA	None	Taste	78	1	Yes
1	16	15W	AS	None	NA	None	NA	NA	0	NA
1	16	16E	AS	None	NA	None	Taste	48	1	Yes
1	16	16W	CB	None	NA	None	Bird	24	2	Yes
1	17	1E	AS	None	NA	None	Taste	6	1	Yes
1	17	1W	CB	Some	24	None	Bird	54	2	No
1	17	2E	CS	None	NA	None	Taste	54	1	Yes
1	17	2W	AS	None	NA	None	NA	NA	0	NA
1	17	3E	CB	None	NA	None	Bird	48	2	Yes
1	17	3W	AS	Some	48	None	NA	NA	0	NA
1	17	4E	AB	None	NA	None	Taste	78	1	Yes
1	17	4W	CB	None	NA	None	Bird	54	2	Yes
1	17	5E	AB	None	NA	None	NA	NA	0	NA
1	17	5W	CS	Some	48	None	Missing	54	2	NA
1	17	6E	CS	None	NA	None	Missing	6	2	NA
1	17	6W	AB	None	NA	None	NA	NA	0	NA
1	17	7E	AS	None	NA	None	NA	NA	0	NA
1	17	7W	AB	None	NA	None	NA	NA	0	NA
1	17	8E	CS	None	NA	None	Bird	48	2	Yes
1	17	8W	CB	None	NA	None	Bird	24	2	Yes
1	17	9E	CS	None	NA	Some	Missing	54	2	NA
1	17	9W	CS	None	NA	Some	Missing	72	2	NA
1	17	10E	AB	None	NA	None	NA	NA	0	NA
1	17	10W	AS	None	NA	None	Missing	72	2	NA
1	17	11E	CS	None	NA	None	Missing	72	2	NA
1	17	11W	CS	Substantial	48	None	NA	NA	0	NA
1	17	12E	AS	None	NA	None	NA	NA	0	NA
1	17	12W	CB	None	NA	None	Missing	30	2	NA
1	17	13E	CB	None	NA	None	Bird	6	2	Yes
1	17	13W	AB	None	NA	None	NA	NA	0	NA
1	17	14E	AS	None	NA	None	NA	NA	0	NA
1	17	14W	AB	None	NA	None	Bird	78	2	Yes
1	17	15E	AB	None	NA	None	Bird	78	2	Yes
1	17	15W	CB	None	NA	None	Bird	78	2	Yes
1	17	16E	AS	None	NA	None	Missing	78	2	NA
1	17	16W	CB	None	NA	None	Bird	6	2	Yes
1	18	1E	AS	None	NA	None	Missing	54	2	NA
1	18	1W	CS	Some	24	None	Missing	48	2	NA
1	18	2E	AS	None	NA	None	Unidentifiable	72	2	NA
1	18	2W	AB	None	NA	None	Bird	78	2	Yes
1	18	3E	CS	Some	24	None	Missing	30	2	NA
1	18	3W	CB	Some	24	None	Bird	30	2	Yes
1	18	4E	AS	None	NA	None	Bird	72	2	Yes
1	18	4W	AB	None	NA	None	Bird	72	2	Yes
1	18	5E	CS	Some	24	None	Bird	30	2	Yes
1	18	5W	CB	Some	24	None	Bird	48	2	Yes
1	18	6E	CS	None	NA	None	Bird	24	2	Yes
1	18	6W	AB	None	NA	None	Taste	54	1	Yes
1	18	7E	AS	None	NA	None	Bird	78	2	Yes
1	18	7W	AB	None	NA	None	Taste	54	1	Yes
1	18	8E	CB	None	NA	None	Bird	48	2	Yes
1	18	8W	CB	None	NA	None	Bird	48	2	Yes
1	18	9E	CB	None	NA	None	Bird	48	2	Yes
1	18	9W	AS	None	NA	None	Taste	48	1	Yes
1	18	10E	CS	None	NA	None	Bird	54	2	Yes
1	18	10W	CB	Some	24	None	Bird	54	2	Yes
1	18	11E	CB	None	NA	None	Bird	24	2	Yes
1	18	11W	AS	None	NA	None	Taste	24	1	Yes
1	18	12E	CB	Some	24	None	Bird	30	2	Yes
1	18	12W	AB	None	NA	None	Taste	48	1	Yes
1	18	13E	AB	None	NA	None	Taste	48	1	Yes
1	18	13W	CS	None	NA	None	Bird	30	2	Yes
1	18	14E	AB	None	NA	None	NA	NA	0	NA
1	18	14W	AB	None	NA	None	Taste	48	1	Yes
1	18	15E	AS	None	NA	None	Taste	30	1	Yes
1	18	15W	AS	None	NA	None	Taste	30	1	Yes
1	18	16E	CS	None	NA	None	Bird	30	2	Yes
1	18	16W	CS	None	NA	None	Bird	30	2	Yes
1	19	1E	CB	None	NA	None	Missing	24	2	NA
1	19	1W	AS	None	NA	None	Missing	24	2	NA
1	19	2E	AB	None	NA	None	Taste	6	1	Yes
1	19	2W	AS	None	NA	None	Missing	30	2	NA
1	19	3E	CS	None	NA	None	Missing	24	2	NA
1	19	3W	CS	None	NA	None	Missing	24	2	NA
1	19	4E	CS	None	NA	None	Missing	24	2	NA
1	19	4W	CB	None	NA	None	Bird	24	2	Yes
1	19	5E	AS	None	NA	None	Taste	30	1	Yes
1	19	5W	CS	None	NA	None	Bird	24	2	Yes
1	19	6E	CB	None	NA	None	Bird	6	2	Yes
1	19	6W	AB	None	NA	None	Taste	30	1	Yes
1	19	7E	AB	None	NA	None	Missing	48	2	NA
1	19	7W	AS	None	NA	None	Taste	48	1	Yes
1	19	8E	AB	None	NA	None	Bird	48	2	Yes
1	19	8W	CB	None	NA	None	Bird	6	2	Yes
1	19	9E	AS	None	NA	None	Missing	54	2	NA
1	19	9W	AS	None	NA	None	Taste	48	1	Yes
1	19	10E	AB	None	NA	None	Taste	54	1	Yes
1	19	10W	CB	None	NA	None	Bird	24	2	Yes
1	19	11E	CB	None	NA	None	Bird	24	2	Yes
1	19	11W	AB	None	NA	None	Missing	48	2	NA
1	19	12E	CS	None	NA	None	Missing	6	2	NA
1	19	12W	CS	None	NA	None	Bird	6	2	Yes
1	19	13E	AS	None	NA	None	Missing	30	2	NA
1	19	13W	CS	None	NA	None	Bird	30	2	Yes
1	19	14E	AB	None	NA	None	Missing	30	2	NA
1	19	14W	CS	None	NA	Some	Missing	30	2	NA
1	19	15E	CB	None	NA	None	Missing	30	2	NA
1	19	15W	CB	None	NA	None	Bird	24	2	Yes
1	19	16E	AS	None	NA	None	Bird	54	2	Yes
1	19	16W	AB	None	NA	None	Taste	6	1	Yes
1	20	1E	AS	None	NA	None	Missing	6	2	NA
1	20	1W	CS	None	NA	None	Missing	6	2	NA
1	20	2E	AB	None	NA	None	Bird	48	2	Yes
1	20	2W	AS	None	NA	None	Taste	54	1	Yes
1	20	3E	CB	Substantial	24	None	Bird	30	2	Yes
1	20	3W	CB	Some	24	None	Bird	30	2	Yes
1	20	4E	CS	None	NA	None	Bird	24	2	Yes
1	20	4W	CS	None	NA	None	Missing	24	2	NA
1	20	5E	CB	None	NA	None	Bird	24	2	Yes
1	20	5W	AB	None	NA	None	NA	NA	0	NA
1	20	6E	CB	None	NA	None	Bird	24	2	Yes
1	20	6W	AS	None	NA	None	Taste	54	1	Yes
1	20	7E	AS	None	NA	None	Taste	30	1	Yes
1	20	7W	AB	None	NA	None	NA	NA	0	NA
1	20	8E	CS	None	NA	None	Missing	24	2	NA
1	20	8W	AB	None	NA	None	Taste	48	1	Yes
1	20	9E	CS	None	NA	None	Missing	24	2	NA
1	20	9W	AS	None	NA	None	Taste	30	1	Yes
1	20	10E	AS	None	NA	None	NA	NA	0	NA
1	20	10W	AB	None	NA	None	NA	NA	0	NA
1	20	11E	AB	None	NA	None	Bird	54	2	Yes
1	20	11W	CB	None	NA	None	Bird	24	2	Yes
1	20	12E	AB	None	NA	None	NA	NA	0	NA
1	20	12W	CB	None	NA	None	Bird	30	2	Yes
1	20	13E	AB	None	NA	None	Taste	48	1	Yes
1	20	13W	CS	None	NA	None	Bird	30	2	Yes
1	20	14E	AS	None	NA	None	Missing	54	2	NA
1	20	14W	CS	None	NA	None	Missing	48	2	NA
1	20	15E	CS	None	NA	None	Bird	30	2	Yes
1	20	15W	CB	None	NA	None	Bird	24	2	Yes
1	20	16E	CB	None	NA	None	Bird	24	2	Yes
1	20	16W	AS	None	NA	None	Taste	48	1	Yes
1	21	1E	AS	Some	24	None	Missing	54	2	NA
1	21	1W	AS	Some	24	None	Missing	54	2	NA
1	21	2E	AB	None	NA	None	Missing	24	2	NA
1	21	2W	CB	None	NA	None	Bird	54	2	Yes
1	21	3E	CS	None	NA	None	Missing	24	2	NA
1	21	3W	AS	None	NA	None	Missing	72	2	NA
1	21	4E	CB	None	NA	None	Bird	30	2	Yes
1	21	4W	CS	None	NA	None	Bird	24	2	Yes
1	21	5E	CS	Some	24	None	Bird	30	2	No
1	21	5W	AB	None	NA	None	Bird	78	2	Yes
1	21	6E	CS	None	NA	None	Taste	24	1	Yes
1	21	6W	AS	None	NA	None	Missing	72	2	NA
1	21	7E	AB	None	NA	None	Bird	54	2	Yes
1	21	7W	CB	None	NA	None	Bird	48	2	Yes
1	21	8E	AB	None	NA	None	Taste	78	1	Yes
1	21	8W	CB	None	NA	None	Bird	30	2	Yes
1	21	9E	AS	None	NA	None	Taste	48	1	Yes
1	21	9W	CS	None	NA	None	Bird	30	2	Yes
1	21	10E	CS	Some	24	None	Bird	54	2	No
1	21	10W	AB	None	NA	None	Mammal	24	2	NA
1	21	11E	AS	None	NA	None	Taste	78	1	Yes
1	21	11W	AS	None	NA	None	NA	NA	0	NA
1	21	12E	CB	Some	24	None	Bird	30	2	No
1	21	12W	AB	None	NA	None	NA	NA	0	NA
1	21	13E	AB	None	NA	None	Taste	78	1	Yes
1	21	13W	AB	None	NA	None	Taste	54	1	Yes
1	21	14E	CS	Some	24	None	Missing	30	2	NA
1	21	14W	CS	Some	24	None	Bird	30	2	Yes
1	21	15E	AS	None	NA	None	Taste	30	1	Yes
1	21	15W	CB	None	NA	None	Bird	30	2	Yes
1	21	16E	CB	None	NA	None	Bird	30	2	Yes
1	21	16W	CB	None	NA	None	Bird	30	2	Yes
1	22	1E	AB	None	NA	None	Missing	24	2	NA
1	22	1W	AS	Some	48	None	Missing	72	2	NA
1	22	2E	AB	None	NA	None	Missing	78	2	NA
1	22	2W	AS	None	NA	None	Missing	72	2	NA
1	22	3E	AB	None	NA	None	Taste	78	1	Yes
1	22	3W	CB	None	NA	None	Bird	24	2	Yes
1	22	4E	CS	None	NA	None	Missing	24	2	NA
1	22	4W	CB	None	NA	None	Bird	30	2	Yes
1	22	5E	AS	None	NA	None	NA	NA	0	NA
1	22	5W	CS	None	NA	None	Missing	24	2	NA
1	22	6E	AB	None	NA	None	Taste	6	1	Yes
1	22	6W	CS	None	NA	None	Bird	24	2	Yes
1	22	7E	AS	None	NA	None	Missing	54	2	NA
1	22	7W	CB	None	NA	None	Bird	48	2	Yes
1	22	8E	CB	None	NA	None	Bird	30	2	Yes
1	22	8W	CS	None	NA	None	Bird	24	2	Yes
1	22	9E	CS	None	NA	None	Missing	24	2	NA
1	22	9W	AB	None	NA	None	Bird	78	2	Yes
1	22	10E	CB	None	NA	None	Bird	30	2	Yes
1	22	10W	AS	None	NA	None	Missing	24	2	NA
1	22	11E	CB	None	NA	None	Bird	6	2	Yes
1	22	11W	CS	None	NA	None	Missing	24	2	NA
1	22	12E	CB	None	NA	None	Missing	30	2	NA
1	22	12W	AB	None	NA	None	Bird	78	2	Yes
1	22	13E	AS	None	NA	None	NA	NA	0	NA
1	22	13W	AS	None	NA	None	NA	NA	0	NA
1	22	14E	CS	None	NA	None	Missing	24	2	NA
1	22	14W	AS	None	NA	None	NA	NA	0	NA
1	22	15E	CS	None	NA	None	Bird	24	2	Yes
1	22	15W	AB	None	NA	None	Taste	30	1	Yes
1	22	16E	AB	None	NA	None	Taste	48	1	Yes
1	22	16W	CB	None	NA	None	Bird	6	2	Yes
1	23	1E	CS	Substantial	24	None	NA	NA	0	NA
1	23	1W	AB	None	NA	None	Bird	48	2	Yes
1	23	2E	CB	None	NA	None	Bird	24	2	Yes
1	23	2W	AS	None	NA	None	Bird	30	2	Yes
1	23	3E	CS	Substantial	24	None	NA	NA	0	NA
1	23	3W	CB	Some	24	None	Missing	30	2	NA
1	23	4E	AB	None	NA	None	Taste	30	1	Yes
1	23	4W	AS	None	NA	None	Missing	6	2	NA
1	23	5E	CS	None	NA	None	Bird	6	2	Yes
1	23	5W	AS	Some	24	None	Taste	30	1	Yes
1	23	6E	CB	None	NA	None	Bird	6	2	Yes
1	23	6W	AB	None	NA	None	Taste	30	1	Yes
1	23	7E	CS	None	NA	None	Bird	24	2	Yes
1	23	7W	AB	None	NA	None	Bird	30	2	Yes
1	23	8E	AS	None	NA	None	Missing	30	2	NA
1	23	8W	CB	None	NA	None	Bird	6	2	Yes
1	23	9E	CB	None	NA	None	Bird	6	2	Yes
1	23	9W	AB	None	NA	None	Bird	6	2	Yes
1	23	10E	CS	Substantial	24	None	NA	NA	0	NA
1	23	10W	AS	None	NA	Substantial	NA	NA	0	NA
1	23	11E	AS	None	NA	None	Taste	78	1	Yes
1	23	11W	AS	None	NA	None	Taste	6	1	Yes
1	23	12E	AS	None	NA	None	Missing	6	2	NA
1	23	12W	AB	None	NA	None	Bird	6	2	Yes
1	23	13E	AB	None	NA	None	Taste	54	1	Yes
1	23	13W	CS	None	NA	None	Bird	6	2	Yes
1	23	14E	AB	None	NA	None	NA	NA	0	NA
1	23	14W	CB	None	NA	None	Bird	6	2	Yes
1	23	15E	CS	None	NA	None	Missing	72	2	NA
1	23	15W	CS	Some	24	None	Missing	72	2	NA
1	23	16E	CB	None	NA	None	Bird	6	2	Yes
1	23	16W	CB	None	NA	None	Bird	6	2	Yes
2	3	1E	CS	None	NA	None	NA	NA	0	NA
2	3	1W	CS	None	NA	None	NA	NA	0	NA
2	3	2E	CB	None	NA	None	NA	NA	0	NA
2	3	2W	CB	None	NA	None	NA	NA	0	NA
2	3	3E	CS	None	NA	None	NA	NA	0	NA
2	3	3W	AB	None	NA	None	NA	NA	0	NA
2	3	4E	CS	None	NA	None	NA	NA	0	NA
2	3	4W	AB	None	NA	None	NA	NA	0	NA
2	3	5E	AS	None	NA	None	NA	NA	0	NA
2	3	5W	AS	None	NA	None	NA	NA	0	NA
2	3	6E	AB	None	NA	None	NA	NA	0	NA
2	3	6W	AS	None	NA	None	NA	NA	0	NA
2	3	7E	CB	None	NA	None	NA	NA	0	NA
2	3	7W	AS	None	NA	None	NA	NA	0	NA
2	3	8E	CB	None	NA	None	NA	NA	0	NA
2	3	8W	AB	None	NA	None	NA	NA	0	NA
2	3	9E	AS	None	NA	None	Mammal	48	2	NA
2	3	9W	AB	None	NA	None	NA	NA	0	NA
2	3	10E	CB	None	NA	None	NA	NA	0	NA
2	3	10W	CS	Some	48	None	NA	NA	0	NA
2	3	11E	AB	None	NA	None	Mammal	24	2	NA
2	3	11W	AS	None	NA	None	Mammal	24	2	NA
2	3	12E	CB	None	NA	None	Mammal	72	2	NA
2	3	12W	CB	None	NA	None	Mammal	72	2	NA
2	3	13E	CS	None	NA	None	NA	NA	0	NA
2	3	13W	AB	Some	48	None	NA	NA	0	NA
2	3	14E	AB	None	NA	None	NA	NA	0	NA
2	3	14W	CB	None	NA	None	NA	NA	0	NA
2	3	15E	AS	Some	48	None	NA	NA	0	NA
2	3	15W	CS	None	NA	None	NA	NA	0	NA
2	3	16E	CS	None	NA	None	NA	NA	0	NA
2	3	16W	AS	None	NA	None	NA	NA	0	NA
2	5	1E	AS	None	NA	None	Taste	30	1	Yes
2	5	1W	AB	None	NA	None	NA	NA	0	NA
2	5	2E	CB	None	NA	None	NA	NA	0	NA
2	5	2W	AB	None	NA	None	NA	NA	0	NA
2	5	3E	AB	None	NA	None	NA	NA	0	NA
2	5	3W	AS	None	NA	None	NA	NA	0	NA
2	5	4E	AB	None	NA	None	NA	NA	0	NA
2	5	4W	CB	None	NA	None	NA	NA	0	NA
2	5	5E	AS	None	NA	None	NA	NA	0	NA
2	5	5W	CB	None	NA	None	NA	NA	0	NA
2	5	6E	CB	None	NA	None	Mammal	72	2	NA
2	5	6W	CS	None	NA	None	NA	NA	0	NA
2	5	7E	AS	None	NA	None	Missing	48	2	NA
2	5	7W	CS	None	NA	None	NA	NA	0	NA
2	5	8E	CS	None	NA	None	NA	NA	0	NA
2	5	8W	CS	None	NA	None	Mammal	72	2	NA
2	5	9E	AB	None	NA	None	Mammal	24	2	NA
2	5	9W	AB	None	NA	None	Mammal	24	2	NA
2	5	10E	AS	None	NA	None	Missing	48	2	NA
2	5	10W	CS	Some	48	None	NA	NA	0	NA
2	5	11E	CB	None	NA	None	Mammal	24	2	NA
2	5	11W	AB	None	NA	None	Mammal	24	2	NA
2	5	12E	AB	None	NA	None	Missing	48	2	NA
2	5	12W	AS	None	NA	None	Mammal	24	2	NA
2	5	13E	CB	None	NA	None	NA	NA	0	NA
2	5	13W	CS	None	NA	None	NA	NA	0	NA
2	5	14E	AS	None	NA	None	NA	NA	0	NA
2	5	14W	AS	None	NA	None	Taste	72	1	Yes
2	5	15E	CS	Some	48	None	NA	NA	0	NA
2	5	15W	CS	None	NA	None	NA	NA	0	NA
2	5	16E	CB	None	NA	None	NA	NA	0	NA
2	5	16W	CB	None	NA	None	NA	NA	0	NA
2	6	1E	CS	None	NA	None	Bird	30	2	Yes
2	6	1W	CS	None	NA	None	Bird	48	2	Yes
2	6	2E	CB	None	NA	None	Bird	30	2	Yes
2	6	2W	AB	None	NA	None	Bird	24	2	Yes
2	6	3E	CS	None	NA	None	Bird	24	2	Yes
2	6	3W	AB	None	NA	None	Bird	24	2	Yes
2	6	4E	AB	None	NA	None	Taste	6	1	Yes
2	6	4W	CB	None	NA	None	Taste	72	1	Yes
2	6	5E	CB	None	NA	None	NA	NA	0	NA
2	6	5W	AS	None	NA	None	NA	NA	0	NA
2	6	6E	CB	None	NA	None	Mammal	24	2	NA
2	6	6W	CS	None	NA	None	Mammal	30	2	NA
2	6	7E	AB	None	NA	None	Missing	72	2	NA
2	6	7W	AS	None	NA	None	Missing	72	2	NA
2	6	8E	AS	None	NA	None	Mammal	72	2	NA
2	6	8W	AS	None	NA	None	Mammal	72	2	NA
2	6	9E	CB	None	NA	None	Missing	24	2	NA
2	6	9W	AB	None	NA	None	Missing	24	2	NA
2	6	10E	CB	None	NA	None	Mammal	24	2	NA
2	6	10W	CS	Some	48	None	Mammal	54	2	NA
2	6	11E	AB	None	NA	None	Missing	24	2	NA
2	6	11W	CS	None	NA	None	Missing	24	2	NA
2	6	12E	CS	None	NA	None	Mammal	24	2	NA
2	6	12W	CB	None	NA	None	Mammal	24	2	NA
2	6	13E	CS	Some	48	None	NA	NA	0	NA
2	6	13W	AS	Some	48	None	NA	NA	0	NA
2	6	14E	AB	None	NA	None	NA	NA	0	NA
2	6	14W	AS	None	NA	None	NA	NA	0	NA
2	6	15E	CB	None	NA	None	NA	NA	0	NA
2	6	15W	AS	None	NA	None	NA	NA	0	NA
2	6	16E	AB	None	NA	None	NA	NA	0	NA
2	6	16W	AS	None	NA	None	NA	NA	0	NA
2	8	1E	AS	None		None	Bird	6	2	Yes
2	8	1W	AB	None	NA	None	Bird	6	2	Yes
2	8	2E	CB	None	NA	None	Missing	6	2	NA
2	8	2W	AS	None	NA	None	Bird	6	2	Yes
2	8	3E	AB	None	NA	None	Bird	6	2	Yes
2	8	3W	CS	None	NA	None	Bird	6	2	Yes
2	8	4E	CS	None	NA	None	Bird	6	2	Yes
2	8	4W	AS	None	NA	None	Bird	6	2	Yes
2	8	5E	CB	None	NA	None	Mammal	24	2	NA
2	8	5W	AS	None	NA	None	Missing	48	2	NA
2	8	6E	CS	None	NA	None	Mammal	6	2	NA
2	8	6W	AB	None	NA	None	Missing	24	2	NA
2	8	7E	CB	None	NA	None	Mammal	24	2	NA
2	8	7W	AB	None	NA	None	Mammal	24	2	NA
2	8	8E	CB	None	NA	None	Mammal	6	2	NA
2	8	8W	CS	None	NA	None	Missing	24	2	NA
2	8	9E	AS	None	NA	None	Bird	6	2	Yes
2	8	9W	CB	None	NA	None	Missing	24	2	NA
2	8	10E	AS	None	NA	None	Mammal	24	2	NA
2	8	10W	AS	None	NA	None	Mammal	24	2	NA
2	8	11E	CS	None	NA	None	Missing	24	2	NA
2	8	11W	CB	None	NA	None	Missing	24	2	NA
2	8	12E	AS	None	NA	None	Missing	24	2	NA
2	8	12W	AB	None	NA	None	Missing	24	2	NA
2	8	13E	AB	None	NA	None	NA	NA	0	NA
2	8	13W	CB	None	NA	None	NA	NA	0	NA
2	8	14E	CB	Some	48	None	NA	NA	0	NA
2	8	14W	AB	None	NA	None	Taste	54	1	Yes
2	8	15E	AB	Some	72	None	Bird	78	2	Yes
2	8	15W	CS	None	NA	None	Missing	72	2	NA
2	8	16E	CS	None	NA	None	Bird	30	2	Yes
2	8	16W	CS	None	NA	None	Missing	54	2	NA
2	10	1E	CS	None	NA	None	Bird	24	2	Yes
2	10	1W	CB	None	NA	None	Bird	24	2	Yes
2	10	2E	CS	None	NA	None	Bird	6	2	Yes
2	10	2W	CS	None	NA	None	Missing	24	2	NA
2	10	3E	AB	None	NA	None	Bird	24	2	Yes
2	10	3W	CB	None	NA	None	Bird	24	2	Yes
2	10	4E	AB	None	NA	None	Bird	24	2	Yes
2	10	4W	AB	None	NA	None	Taste	30	1	Yes
2	10	5E	AB	None	NA	None	Bird	6	2	Yes
2	10	5W	CB	None	NA	None	Missing	6	2	NA
2	10	6E	AS	None	NA	None	Missing	24	2	NA
2	10	6W	CB	None	NA	None	Missing	24	2	NA
2	10	7E	AS	None	NA	None	Missing	24	2	NA
2	10	7W	CS	None	NA	None	Bird	6	2	Yes
2	10	8E	AS	None	NA	None	Missing	24	2	NA
2	10	8W	AS	None	NA	None	Missing	24	2	NA
2	10	9E	AS	None	NA	None	Missing	24	2	NA
2	10	9W	AS	None	NA	None	Missing	24	2	NA
2	10	10E	CS	None	NA	None	Missing	24	2	NA
2	10	10W	CB	None	NA	None	Taste	6	1	Yes
2	10	11E	CS	None	NA	None	Missing	24	2	NA
2	10	11W	AB	None	NA	None	Missing	24	2	NA
2	10	12E	CS	None	NA	None	Missing	24	2	NA
2	10	12W	AB	None	NA	None	Missing	24	2	NA
2	10	13E	AB	None	NA	None	NA	NA	0	NA
2	10	13W	CB	None	NA	None	NA	NA	0	NA
2	10	14E	AS	None	NA	None	Bird	6	2	Yes
2	10	14W	CS	None	NA	None	Missing	6	2	NA
2	10	15E	CB	None	NA	None	Taste	6	1	Yes
2	10	15W	CB	None	NA	None	Taste	6	1	Yes
2	10	16E	AS	None	NA	None	Bird	24	2	Yes
2	10	16W	AB	None	NA	None	NA	NA	0	NA
2	11	1E	AB	None	NA	None	Bird	6	2	Yes
2	11	1W	AB	None	NA	None	Bird	6	2	Yes
2	11	2E	CB	None	NA	None	Bird	6	2	Yes
2	11	2W	AB	None	NA	None	Taste	6	1	Yes
2	11	3E	CB	None	NA	None	Bird	6	2	Yes
2	11	3W	AS	None	NA	None	Bird	6	2	Yes
2	11	4E	CS	None	NA	None	Bird	6	2	Yes
2	11	4W	AS	None	NA	None	Taste	24	1	Yes
2	11	5E	AS	None	NA	None	Missing	24	2	NA
2	11	5W	AS	None	NA	None	Missing	24	2	NA
2	11	6E	CB	None	NA	None	Missing	24	2	NA
2	11	6W	AB	None	NA	None	Missing	24	2	NA
2	11	7E	CS	None	NA	None	Missing	24	2	NA
2	11	7W	CS	None	NA	None	Missing	24	2	NA
2	11	8E	CB	None	NA	None	Missing	24	2	NA
2	11	8W	CS	None	NA	None	Missing	24	2	NA
2	11	9E	CS	None	NA	None	Missing	6	2	NA
2	11	9W	CS	None	NA	None	Missing	6	2	NA
2	11	10E	CS	None	NA	None	Missing	24	2	NA
2	11	10W	CB	None	NA	None	Missing	24	2	NA
2	11	11E	AS	None	NA	None	Missing	24	2	NA
2	11	11W	CS	None	NA	None	Missing	24	2	NA
2	11	12E	AS	None	NA	None	Missing	24	2	NA
2	11	12W	CB	None	NA	None	Missing	24	2	NA
2	11	13E	CB	None	NA	None	Bird	72	2	Yes
2	11	13W	AS	None	NA	None	Bird	54	2	Yes
2	11	14E	AB	None	NA	None	Bird	30	2	Yes
2	11	14W	CB	None	NA	None	Bird	30	2	Yes
2	11	15E	AB	None	NA	None	Bird	24	2	Yes
2	11	15W	AS	None	NA	None	Bird	6	2	Yes
2	11	16E	AB	None	NA	None	Bird	30	2	Yes
2	11	16W	AB	None	NA	None	Bird	48	2	Yes
2	14	1E	AB	None	NA	None	Missing	24	2	NA
2	14	1W	CS	None	NA	None	Missing	6	2	NA
2	14	2E	AS	None	NA	None	Taste	6	1	Yes
2	14	2W	CS	None	NA	None	Missing	6	2	NA
2	14	3E	CB	None	NA	None	Bird	24	2	Yes
2	14	3W	AB	None	NA	None	Taste	6	1	Yes
2	14	4E	CS	None	NA	None	Bird	24	2	Yes
2	14	4W	AS	None	NA	None	Bird	24	2	Yes
2	14	5E	AB	None	NA	None	Missing	24	2	NA
2	14	5W	AS	None	NA	None	Missing	48	2	NA
2	14	6E	CB	None	NA	None	Missing	24	2	NA
2	14	6W	AB	None	NA	None	Missing	24	2	NA
2	14	7E	CB	None	NA	None	Missing	24	2	NA
2	14	7W	CS	None	NA	None	Missing	24	2	NA
2	14	8E	CB	None	NA	None	Missing	24	2	NA
2	14	8W	AS	None	NA	None	Missing	24	2	NA
2	14	9E	AS	None	NA	None	Missing	24	2	NA
2	14	9W	CB	None	NA	None	Missing	24	2	NA
2	14	10E	AB	None	NA	None	Missing	24	2	NA
2	14	10W	CB	None	NA	None	Mammal	24	2	NA
2	14	11E	AB	None	NA	None	Mammal	24	2	NA
2	14	11W	AB	None	NA	None	Missing	24	2	NA
2	14	12E	AB	None	NA	None	Missing	24	2	NA
2	14	12W	CS	None	NA	None	Missing	24	2	NA
2	14	13E	AS	Some	24	None	Missing	54	2	NA
2	14	13W	CB	Some	24	None	Missing	54	2	NA
2	14	14E	CS	None	NA	None	Taste	30	1	Yes
2	14	14W	AS	None	NA	None	Missing	72	2	NA
2	14	15E	AS	Some	24	None	Missing	72	2	NA
2	14	15W	CS	None	NA	None	Taste	6	1	Yes
2	14	16E	CS	None	NA	None	Taste	30	1	Yes
2	14	16W	CB	None	NA	None	NA	NA	0	NA
2	15	1E	AS	None	NA	None	Bird	48	2	Yes
2	15	1W	CB	None	NA	None	Bird	30	2	Yes
2	15	2E	CS	None	NA	None	Bird	24	2	Yes
2	15	2W	AS	None	NA	None	Bird	72	2	Yes
2	15	3E	CB	None	NA	None	Bird	24	2	Yes
2	15	3W	AB	None	NA	None	Bird	30	2	Yes
2	15	4E	CB	None	NA	None	Mammal	24	2	NA
2	15	4W	CS	None	NA	None	Missing	24	2	NA
2	15	5E	CB	None	NA	None	Missing	24	2	NA
2	15	5W	AB	None	NA	None	Missing	24	2	NA
2	15	6E	AB	None	NA	None	Missing	24	2	NA
2	15	6W	CS	None	NA	None	Missing	24	2	NA
2	15	7E	AS	None	NA	None	Missing	24	2	NA
2	15	7W	AB	None	NA	None	Missing	24	2	NA
2	15	8E	CS	None	NA	None	Missing	24	2	NA
2	15	8W	AS	None	NA	None	Missing	24	2	NA
2	15	9E	CB	None	NA	None	Missing	24	2	NA
2	15	9W	AS	None	NA	None	Missing	24	2	NA
2	15	10E	CS	None	NA	None	Missing	24	2	NA
2	15	10W	CB	None	NA	None	Missing	24	2	NA
2	15	11E	AB	None	NA	None	Missing	24	2	NA
2	15	11W	CS	None	NA	None	Missing	24	2	NA
2	15	12E	AS	None	NA	None	Mammal	24	2	NA
2	15	12W	AB	None	NA	None	Mammal	24	2	NA
2	15	13E	AB	None	NA	None	NA	NA	0	NA
2	15	13W	AS	None	NA	None	NA	NA	0	NA
2	15	14E	CS	None	NA	None	Missing	24	2	NA
2	15	14W	CB	None	NA	None	Missing	24	2	NA
2	15	15E	AS	None	NA	None	Taste	48	1	Yes
2	15	15W	CS	None	NA	None	Bird	48	2	Yes
2	15	16E	AB	None	NA	None	Taste	72	1	Yes
2	15	16W	CB	None	NA	None	NA	NA	0	NA
2	16	1E	CS	None	NA	None	Bird	6	2	Yes
2	16	1W	AB	None	NA	None	Taste	24	1	Yes
2	16	2E	CB	None	NA	None	Bird	30	2	Yes
2	16	2W	AB	None	NA	None	Taste	78	1	Yes
2	16	3E	AS	None	NA	None	Taste	78	1	Yes
2	16	3W	AS	None	NA	None	NA	NA	0	NA
2	16	4E	AS	None	NA	None	Mammal	24	2	NA
2	16	4W	CS	None	NA	None	Missing	24	2	NA
2	16	5E	CB	None	NA	None	Missing	24	2	NA
2	16	5W	CS	None	NA	None	Missing	6	2	NA
2	16	6E	AS	None	NA	None	Missing	24	2	NA
2	16	6W	CB	None	NA	None	Missing	24	2	NA
2	16	7E	CB	None	NA	None	Missing	24	2	NA
2	16	7W	AB	None	NA	None	Missing	24	2	NA
2	16	8E	AB	None	NA	None	Missing	24	2	NA
2	16	8W	CS	None	NA	None	Missing	24	2	NA
2	16	9E	AB	None	NA	None	Missing	24	2	NA
2	16	9W	CS	None	NA	None	Missing	24	2	NA
2	16	10E	AB	None	NA	None	Missing	24	2	NA
2	16	10W	CS	None	NA	None	Missing	24	2	NA
2	16	11E	AB	None	NA	None	Missing	24	2	NA
2	16	11W	CB	None	NA	None	Missing	24	2	NA
2	16	12E	CB	None	NA	None	Missing	24	2	NA
2	16	12W	AS	None	NA	None	Missing	24	2	NA
2	16	13E	AS	None	NA	None	NA	NA	0	NA
2	16	13W	AS	None	NA	None	Missing	24	2	NA
2	16	14E	AB	None	NA	None	Missing	24	2	NA
2	16	14W	CS	None	NA	None	Missing	24	2	NA
2	16	15E	CB	None	NA	None	Bird	78	2	Yes
2	16	15W	AS	None	NA	None	NA	NA	0	NA
2	16	16E	CS	None	NA	None	Missing	24	2	NA
2	16	16W	CB	None	NA	None	Missing	78	2	NA
2	17	1E	AS	None	NA	None	Taste	30	1	Yes
2	17	1W	CS	None	NA	None	Taste	24	1	Yes
2	17	2E	CB	None	NA	None	Bird	24	2	Yes
2	17	2W	AB	None	NA	None	Taste	48	1	Yes
2	17	3E	CB	None	NA	None	Taste	6	1	Yes
2	17	3W	CB	None	NA	None	Taste	24	1	Yes
2	17	4E	AB	None	NA	None	Missing	24	2	NA
2	17	4W	AB	None	NA	None	Missing	24	2	NA
2	17	5E	CS	None	NA	None	Missing	6	2	NA
2	17	5W	CS	None	NA	None	Missing	6	2	NA
2	17	6E	AB	None	NA	None	Missing	24	2	NA
2	17	6W	AS	None	NA	None	Mammal	6	2	NA
2	17	7E	AS	None	NA	None	Missing	24	2	NA
2	17	7W	CB	None	NA	None	Mammal	6	2	NA
2	17	8E	CS	None	NA	None	Missing	6	2	NA
2	17	8W	AS	None	NA	None	Missing	24	2	NA
2	17	9E	AB	None	NA	None	Missing	24	2	NA
2	17	9W	CS	None	NA	None	Missing	6	2	NA
2	17	10E	AB	None	NA	None	Missing	24	2	NA
2	17	10W	AS	None	NA	None	Missing	24	2	NA
2	17	11E	CB	None	NA	None	Missing	24	2	NA
2	17	11W	CS	None	NA	None	Missing	24	2	NA
2	17	12E	AS	None	NA	None	Missing	6	2	NA
2	17	12W	CS	None	NA	None	Missing	6	2	NA
2	17	13E	AB	None	NA	None	NA	NA	0	NA
2	17	13W	CB	None	NA	None	Missing	24	2	NA
2	17	14E	CS	None	NA	None	Missing	24	2	NA
2	17	14W	CB	None	NA	None	Missing	6	2	NA
2	17	15E	AS	None	NA	None	Missing	6	2	NA
2	17	15W	CB	None	NA	None	Bird	54	2	No
2	17	16E	AS	None	NA	None	Missing	78	2	NA
2	17	16W	AB	None	NA	None	NA	NA	0	NA
2	18	1E	CB	None	NA	None	Bird	6	2	Yes
2	18	1W	CS	None	NA	None	Bird	24	2	Yes
2	18	2E	CS	None	NA	None	Missing	24	2	NA
2	18	2W	AB	None	NA	None	NA	NA	0	NA
2	18	3E	AS	None	NA	None	Taste	72	1	Yes
2	18	3W	CB	None	NA	None	Missing	54	2	NA
2	18	4E	AS	None	NA	None	Missing	24	2	NA
2	18	4W	CS	None	NA	None	Missing	24	2	NA
2	18	5E	CB	None	NA	None	Missing	24	2	NA
2	18	5W	AB	None	NA	None	Missing	24	2	NA
2	18	6E	AB	None	NA	None	Missing	24	2	NA
2	18	6W	AB	None	NA	None	Missing	24	2	NA
2	18	7E	CS	None	NA	None	Missing	24	2	NA
2	18	7W	AS	None	NA	None	Missing	24	2	NA
2	18	8E	AS	None	NA	None	Missing	24	2	NA
2	18	8W	CB	None	NA	None	Missing	24	2	NA
2	18	9E	CB	None	NA	None	Missing	24	2	NA
2	18	9W	AS	None	NA	None	Missing	24	2	NA
2	18	10E	AB	None	NA	None	Missing	24	2	NA
2	18	10W	AS	None	NA	None	Missing	24	2	NA
2	18	11E	CS	None	NA	None	Missing	24	2	NA
2	18	11W	CS	None	NA	None	Missing	24	2	NA
2	18	12E	CS	None	NA	None	Missing	24	2	NA
2	18	12W	AB	None	NA	None	Missing	24	2	NA
2	18	13E	AB	None	NA	None	Missing	48	2	NA
2	18	13W	AS	None	NA	None	Mammal	24	2	NA
2	18	14E	AS	None	NA	None	Missing	30	2	NA
2	18	14W	CB	None	NA	None	Bird	6	2	Yes
2	18	15E	CS	None	NA	None	Missing	6	2	NA
2	18	15W	AB	None	NA	None	Bird	6	2	Yes
2	18	16E	CB	None	NA	None	Bird	30	2	Yes
2	18	16W	CB	None	NA	None	Bird	48	2	Yes
2	19	1E	CB	None	NA	None	Taste	6	1	Yes
2	19	1W	CS	None	NA	None	Bird	6	2	Yes
2	19	2E	CB	None	NA	None	Bird	24	2	Yes
2	19	2W	AB	None	NA	None	Bird	30	2	Yes
2	19	3E	AS	None	NA	None	Taste	54	1	Yes
2	19	3W	CS	None	NA	None	Bird	24	2	Yes
2	19	4E	CB	None	NA	None	Missing	24	2	NA
2	19	4W	AB	None	NA	None	Missing	24	2	NA
2	19	5E	CB	None	NA	None	Missing	24	2	NA
2	19	5W	AS	None	NA	None	Missing	24	2	NA
2	19	6E	AS	None	NA	None	Missing	24	2	NA
2	19	6W	CS	None	NA	None	Missing	24	2	NA
2	19	7E	AB	None	NA	None	Missing	24	2	NA
2	19	7W	CS	None	NA	None	Missing	24	2	NA
2	19	8E	AB	None	NA	None	Missing	24	2	NA
2	19	8W	AS	None	NA	None	Missing	24	2	NA
2	19	9E	CS	None	NA	None	Missing	24	2	NA
2	19	9W	AS	None	NA	None	Missing	24	2	NA
2	19	10E	CB	None	NA	None	Mammal	6	2	NA
2	19	10W	CB	None	NA	None	Missing	24	2	NA
2	19	11E	AB	None	NA	None	Missing	24	2	NA
2	19	11W	CS	None	NA	None	Missing	24	2	NA
2	19	12E	AS	None	NA	None	Missing	24	2	NA
2	19	12W	CB	None	NA	None	Missing	24	2	NA
2	19	13E	CB	None	NA	None	Mammal	24	2	NA
2	19	13W	AS	None	NA	None	Missing	24	2	NA
2	19	14E	CS	None	NA	None	Missing	24	2	NA
2	19	14W	AS	None	NA	None	Missing	24	2	NA
2	19	15E	AB	None	NA	None	Mammal	24	2	NA
2	19	15W	CS	None	NA	None	Bird	24	2	Yes
2	19	16E	AB	Some	24	None	Missing	54	2	NA
2	19	16W	AB	None	NA	None	Missing	54	2	NA
2	20	1E	CB	None	NA	None	Bird	24	2	Yes
2	20	1W	AS	None	NA	None	Taste	30	1	Yes
2	20	2E	AS	None	NA	None	Taste	30	1	Yes
2	20	2W	CB	None	NA	None	Bird	24	2	Yes
2	20	3E	CS	None	NA	None	Bird	24	2	Yes
2	20	3W	AS	None	NA	None	Missing	24	2	NA
2	20	4E	CS	None	NA	None	Missing	24	2	NA
2	20	4W	CS	None	NA	None	Missing	24	2	NA
2	20	5E	CB	None	NA	None	Missing	24	2	NA
2	20	5W	AB	None	NA	None	Missing	24	2	NA
2	20	6E	AB	None	NA	None	Missing	24	2	NA
2	20	6W	CS	None	NA	None	Missing	24	2	NA
2	20	7E	AB	None	NA	None	Missing	24	2	NA
2	20	7W	AS	None	NA	None	Missing	24	2	NA
2	20	8E	CB	None	NA	None	Missing	24	2	NA
2	20	8W	AB	None	NA	None	Missing	24	2	NA
2	20	9E	CB	None	NA	None	Missing	24	2	NA
2	20	9W	CB	None	NA	None	Mammal	6	2	NA
2	20	10E	AS	None	NA	None	Missing	24	2	NA
2	20	10W	CS	None	NA	None	Missing	24	2	NA
2	20	11E	CB	None	NA	None	Missing	24	2	NA
2	20	11W	CB	None	NA	None	Missing	24	2	NA
2	20	12E	AS	None	NA	None	Missing	24	2	NA
2	20	12W	CS	None	NA	None	Missing	24	2	NA
2	20	13E	CS	None	NA	None	Missing	24	2	NA
2	20	13W	AB	None	NA	None	Missing	24	2	NA
2	20	14E	AB	None	NA	None	Missing	30	2	NA
2	20	14W	AS	None	NA	None	Missing	30	2	NA
2	20	15E	AB	None	NA	None	NA	NA	0	NA
2	20	15W	CS	Some	48	None	NA	NA	0	NA
2	20	16E	AB	None	NA	None	NA	NA	0	NA
2	20	16W	AS	None	NA	None	Taste	72	1	Yes
2	21	1E	CS	None	NA	None	Bird	24	2	Yes
2	21	1W	AS	None	NA	None	Bird	24	2	Yes
2	21	2E	AS	None	NA	None	Bird	78	2	Yes
2	21	2W	AB	None	NA	None	Taste	78	1	Yes
2	21	3E	CS	None	NA	None	Bird	72	2	Yes
2	21	3W	CB	None	NA	None	Bird	72	2	Yes
2	21	4E	AB	None	NA	None	Missing	24	2	NA
2	21	4W	AS	None	NA	None	Missing	24	2	NA
2	21	5E	CS	None	NA	None	Missing	24	2	NA
2	21	5W	AB	None	NA	None	Missing	24	2	NA
2	21	6E	CS	None	NA	None	Missing	24	2	NA
2	21	6W	CB	None	NA	None	Missing	24	2	NA
2	21	7E	AB	None	NA	None	Missing	24	2	NA
2	21	7W	AS	None	NA	None	Missing	24	2	NA
2	21	8E	CB	None	NA	None	Missing	24	2	NA
2	21	8W	CB	None	NA	None	Missing	24	2	NA
2	21	9E	CS	None	NA	None	Missing	6	2	NA
2	21	9W	AS	None	NA	None	Missing	24	2	NA
2	21	10E	CB	None	NA	None	Missing	24	2	NA
2	21	10W	CB	None	NA	None	Missing	24	2	NA
2	21	11E	CS	None	NA	None	Missing	24	2	NA
2	21	11W	CS	None	NA	None	Missing	24	2	NA
2	21	12E	AB	None	NA	None	Missing	24	2	NA
2	21	12W	AS	None	NA	None	Missing	24	2	NA
2	21	13E	AB	None	NA	None	Mammal	24	2	No
2	21	13W	AS	None	NA	None	Mammal	24	2	No
2	21	14E	AB	None	NA	None	Taste	30	1	Yes
2	21	14W	CB	None	NA	None	Bird	6	2	Yes
2	21	15E	CS	None	NA	None	Bird	30	2	Yes
2	21	15W	AB	None	NA	Some	Bird	54	2	Yes
2	21	16E	CB	None	NA	None	Bird	54	2	Yes
2	21	16W	AS	None	NA	None	Missing	72	2	NA
2	22	1E	AB	None	NA	None	Bird	30	2	Yes
2	22	1W	AS	None	NA	None	Missing	48	2	NA
2	22	2E	AB	None	NA	None	Taste	24	1	Yes
2	22	2W	CB	None	NA	None	Bird	6	2	Yes
2	22	3E	AB	None	NA	None	Taste	24	1	Yes
2	22	3W	CS	None	NA	None	Bird	24	2	Yes
2	22	4E	AS	None	NA	None	Missing	24	2	NA
2	22	4W	CB	None	NA	None	Missing	24	2	NA
2	22	5E	AB	None	NA	None	Missing	24	2	NA
2	22	5W	AS	None	NA	None	Missing	24	2	NA
2	22	6E	CS	None	NA	None	Missing	6	2	NA
2	22	6W	AS	None	NA	None	Missing	6	2	NA
2	22	7E	CB	None	NA	None	Missing	6	2	NA
2	22	7W	CS	None	NA	None	Mammal	6	2	NA
2	22	8E	CS	None	NA	None	Missing	24	2	NA
2	22	8W	CB	None	NA	None	Missing	6	2	NA
2	22	9E	CS	None	NA	None	Missing	6	2	NA
2	22	9W	CS	None	NA	None	Missing	6	2	NA
2	22	10E	CS	None	NA	None	Missing	24	2	NA
2	22	10W	AB	None	NA	None	Missing	24	2	NA
2	22	11E	CB	None	NA	None	Missing	24	2	NA
2	22	11W	AS	None	NA	None	Missing	24	2	NA
2	22	12E	CB	None	NA	None	Missing	24	2	NA
2	22	12W	AS	None	NA	None	Missing	24	2	NA
2	22	13E	AB	None	NA	None	Mammal	24	2	NA
2	22	13W	CS	None	NA	None	Missing	24	2	NA
2	22	14E	AB	None	NA	None	Missing	24	2	NA
2	22	14W	CB	None	NA	None	Missing	24	2	NA
2	22	15E	AB	None	NA	None	Taste	30	1	Yes
2	22	15W	CB	None	NA	None	Bird	6	2	Yes
2	22	16E	AS	None	NA	None	Taste	54	1	Yes
2	22	16W	AS	None	NA	None	Missing	30	2	NA
2	23	1E	AB	None	NA	None	Taste	24	1	Yes
2	23	1W	AB	None	NA	None	Taste	72	1	Yes
2	23	2E	CB	None	NA	None	Bird	6	2	Yes
2	23	2W	CB	None	NA	None	Bird	6	2	Yes
2	23	3E	AS	None	NA	None	NA	NA	0	NA
2	23	3W	CS	None	NA	None	Missing	6	2	NA
2	23	4E	AS	None	NA	None	Missing	24	2	NA
2	23	4W	AB	None	NA	None	Missing	6	2	NA
2	23	5E	AS	None	NA	None	Missing	24	2	NA
2	23	5W	AS	None	NA	None	Missing	6	2	NA
2	23	6E	CB	None	NA	None	Mammal	6	2	NA
2	23	6W	CB	None	NA	None	Missing	6	2	NA
2	23	7E	CS	None	NA	None	Missing	24	2	NA
2	23	7W	CS	None	NA	None	Missing	24	2	NA
2	23	8E	AB	None	NA	None	Missing	24	2	NA
2	23	8W	CS	None	NA	None	Missing	24	2	NA
2	23	9E	AB	None	NA	None	Missing	6	2	NA
2	23	9W	CS	None	NA	None	Missing	24	2	NA
2	23	10E	CB	None	NA	None	Missing	24	2	NA
2	23	10W	CB	None	NA	None	Missing	24	2	NA
2	23	11E	AB	None	NA	None	Missing	24	2	NA
2	23	11W	AS	None	NA	None	Missing	24	2	NA
2	23	12E	AS	None	NA	None	Missing	24	2	NA
2	23	12W	CB	None	NA	None	Missing	24	2	NA
2	23	13E	CS	None	NA	None	Missing	24	2	NA
2	23	13W	CS	None	NA	None	Missing	24	2	NA
2	23	14E	AS	None	NA	None	Missing	24	2	NA
2	23	14W	AS	None	NA	None	Missing	24	2	NA
2	23	15E	AB	None	NA	None	Taste	30	1	Yes
2	23	15W	CS	None	NA	None	Missing	24	2	NA
2	23	16E	CB	None	NA	None	Bird	54	2	Yes
2	23	16W	AB	None	NA	None	NA	NA	0	NA
3	2	1E	CS	None	NA	None	NA	NA	0	NA
3	2	1W	AS	None	NA	None	NA	NA	0	NA
3	2	2E	AB	None	NA	None	NA	NA	0	NA
3	2	2W	AS	None	NA	None	NA	NA	0	NA
3	2	3E	AS	None	NA	None	NA	NA	0	NA
3	2	3W	CB	None	NA	None	NA	NA	0	NA
3	2	4E	AB	None	NA	None	NA	NA	0	NA
3	2	4W	CB	None	NA	None	NA	NA	0	NA
3	2	5E	CS	None	NA	None	NA	NA	0	NA
3	2	5W	CB	None	NA	None	NA	NA	0	NA
3	2	6E	AB	None	NA	None	NA	NA	0	NA
3	2	6W	CS	None	NA	None	NA	NA	0	NA
3	2	7E	CS	None	NA	None	NA	NA	0	NA
3	2	7W	CB	None	NA	None	NA	NA	0	NA
3	2	8E	AS	None	NA	None	Taste	72	1	Yes
3	2	8W	AB	None	NA	None	Bird	54	2	Yes
3	2	9E	CB	None	NA	None	NA	NA	0	NA
3	2	9W	CS	None	NA	None	NA	NA	0	NA
3	2	10E	AS	None	NA	None	NA	NA	0	NA
3	2	10W	CS	None	NA	None	NA	NA	0	NA
3	2	11E	AS	None	NA	None	NA	NA	0	NA
3	2	11W	CB	None	NA	None	NA	NA	0	NA
3	2	12E	AB	None	NA	None	NA	NA	0	NA
3	2	12W	CS	None	NA	None	NA	NA	0	NA
3	2	13E	CB	None	NA	None	NA	NA	0	NA
3	2	13W	AS	None	NA	None	NA	NA	0	NA
3	2	14E	AS	None	NA	None	NA	NA	0	NA
3	2	14W	AB	None	NA	None	NA	NA	0	NA
3	2	15E	CS	None	NA	None	NA	NA	0	NA
3	2	15W	AB	None	NA	None	NA	NA	0	NA
3	2	16E	AB	None	NA	None	Taste	6	1	Yes
3	2	16W	CB	None	NA	None	Missing	30	2	NA
3	4	1E	AB	None	NA	None	NA	NA	0	NA
3	4	1W	CB	None	NA	None	NA	NA	0	NA
3	4	2E	CS	None	NA	None	Taste	6	1	Yes
3	4	2W	AB	Some	48	None	NA	NA	0	NA
3	4	3E	CS	None	NA	None	NA	NA	0	NA
3	4	3W	CS	None	NA	None	Taste	30	1	Yes
3	4	4E	AB	None	NA	None	NA	NA	0	NA
3	4	4W	AB	None	NA	None	Taste	6	1	Yes
3	4	5E	CS	Some	48	None	NA	NA	0	NA
3	4	5W	AS	None	NA	None	NA	NA	0	NA
3	4	6E	AS	None	NA	None	NA	NA	0	NA
3	4	6W	AS	None	NA	None	NA	NA	0	NA
3	4	7E	AS	Some	24	None	NA	NA	0	NA
3	4	7W	CB	None	NA	None	Bird	78	2	Yes
3	4	8E	CB	None	NA	None	Bird	78	2	Yes
3	4	8W	CB	None	NA	None	Bird	6	2	Yes
3	4	9E	AB	None	NA	None	NA	NA	0	NA
3	4	9W	AB	None	NA	None	Taste	78	1	Yes
3	4	10E	AB	None	NA	None	Bird	54	2	Yes
3	4	10W	AS	None	NA	None	Bird	54	2	Yes
3	4	11E	CB	None	NA	None	Bird	54	2	Yes
3	4	11W	CS	None	NA	None	NA	NA	0	NA
3	4	12E	AB	None	NA	None	Bird	78	2	Yes
3	4	12W	AS	None	NA	None	Bird	54	2	Yes
3	4	13E	AS	None	NA	None	Bird	30	2	Yes
3	4	13W	AS	None	NA	None	Taste	6	1	Yes
3	4	14E	CB	None	NA	None	Bird	72	2	Yes
3	4	14W	CB	None	NA	None	Taste	54	1	Yes
3	4	15E	CS	None	NA	None	Bird	54	2	Yes
3	4	15W	CB	None	NA	None	Missing	6	2	NA
3	4	16E	CS	None	NA	None	Missing	6	2	NA
3	4	16W	CS	None	NA	None	Missing	6	2	NA
3	7	1E	CS	None	NA	None	NA	NA	0	NA
3	7	1W	AS	None	NA	None	NA	NA	0	NA
3	7	2E	AS	None	NA	None	NA	NA	0	NA
3	7	2W	CB	Some	72	None	NA	NA	0	NA
3	7	3E	AS	None	NA	None	NA	NA	0	NA
3	7	3W	CB	None	NA	None	NA	NA	0	NA
3	7	4E	CB	None	NA	None	NA	NA	0	NA
3	7	4W	AS	None	NA	None	Bird	30	2	Yes
3	7	5E	AB	None	NA	None	NA	NA	0	NA
3	7	5W	CS	None	NA	None	NA	NA	0	NA
3	7	6E	AB	None	NA	None	NA	NA	0	NA
3	7	6W	CB	None	NA	None	NA	NA	0	NA
3	7	7E	AB	None	NA	None	NA	NA	0	NA
3	7	7W	AB	None	NA	None	Bird	54	2	Yes
3	7	8E	CS	None	NA	None	NA	NA	0	NA
3	7	8W	CS	None	NA	None	Bird	30	2	Yes
3	7	9E	CB	None	NA	None	Bird	30	2	Yes
3	7	9W	AS	None	NA	None	NA	NA	0	NA
3	7	10E	AS	None	NA	None	NA	NA	0	NA
3	7	10W	CS	None	NA	None	NA	NA	0	NA
3	7	11E	AB	None	NA	None	NA	NA	0	NA
3	7	11W	CB	None	NA	None	Bird	48	2	Yes
3	7	12E	AS	None	NA	None	Bird	30	2	Yes
3	7	12W	AS	None	NA	None	Bird	48	2	Yes
3	7	13E	AB	None	NA	None	Taste	30	1	Yes
3	7	13W	CS	None	NA	None	Bird	54	2	Yes
3	7	14E	CB	None	NA	None	Taste	30	1	Yes
3	7	14W	AB	None	NA	None	Bird	54	2	Yes
3	7	15E	AB	None	NA	None	Missing	30	2	NA
3	7	15W	CB	None	NA	None	Missing	6	2	NA
3	7	16E	CS	None	NA	None	Missing	30	2	NA
3	7	16W	CS	None	NA	None	Missing	30	2	NA
3	8	1E	AS	None	NA	None	NA	NA	0	NA
3	8	1W	AS	None	NA	None	NA	NA	0	NA
3	8	2E	AS	None	NA	None	NA	NA	0	NA
3	8	2W	CB	None	NA	None	Taste	6	1	Yes
3	8	3E	AB	None	NA	None	NA	NA	0	NA
3	8	3W	AB	None	NA	None	NA	NA	0	NA
3	8	4E	AB	None	NA	None	Taste	54	1	Yes
3	8	4W	AS	None	NA	None	Taste	54	1	Yes
3	8	5E	CS	None	NA	None	Taste	72	1	Yes
3	8	5W	CS	None	NA	None	Bird	6	2	Yes
3	8	6E	CS	None	NA	None	Bird	30	2	Yes
3	8	6W	CB	None	NA	None	Bird	6	2	Yes
3	8	7E	AB	None	NA	None	Taste	6	1	Yes
3	8	7W	CB	None	NA	None	Taste	24	1	Yes
3	8	8E	CS	None	NA	None	Bird	6	2	Yes
3	8	8W	CB	None	NA	None	Bird	6	2	Yes
3	8	9E	AS	None	NA	None	Bird	78	2	Yes
3	8	9W	AB	None	NA	None	Taste	24	1	Yes
3	8	10E	AB	None	NA	None	Taste	72	1	Yes
3	8	10W	CB	None	NA	None	Taste	6	1	Yes
3	8	11E	CB	None	NA	None	Bird	6	2	Yes
3	8	11W	AS	None	NA	None	Taste	30	1	Yes
3	8	12E	CS	None	NA	None	Bird	6	2	Yes
3	8	12W	CS	None	NA	None	Bird	6	2	Yes
3	8	13E	CS	None	NA	None	Bird	6	2	Yes
3	8	13W	AS	None	NA	None	Bird	6	2	Yes
3	8	14E	CS	None	NA	None	Bird	6	2	Yes
3	8	14W	AB	None	NA	None	Bird	30	2	Yes
3	8	15E	CB	None	NA	None	Taste	6	1	Yes
3	8	15W	AB	None	NA	None	Bird	30	2	Yes
3	8	16E	CB	None	NA	None	Bird	6	2	Yes
3	8	16W	AS	None	NA	None	Missing	24	2	NA
3	10	1E	AB	None	NA	None	Bird	30	2	Yes
3	10	1W	CB	None	NA	None	Taste	6	1	Yes
3	10	2E	AB	None	NA	None	Bird	6	2	Yes
3	10	2W	CS	None	NA	None	Missing	6	2	NA
3	10	3E	AB	None	NA	None	Bird	6	2	Yes
3	10	3W	AB	None	NA	None	Bird	30	2	Yes
3	10	4E	CB	None	NA	None	Bird	6	2	Yes
3	10	4W	CB	None	NA	None	Bird	6	2	Yes
3	10	5E	AS	None	NA	None	Bird	6	2	Yes
3	10	5W	CS	None	NA	None	Bird	6	2	Yes
3	10	6E	CS	None	NA	None	Bird	6	2	Yes
3	10	6W	CS	None	NA	None	Bird	6	2	Yes
3	10	7E	AS	None	NA	None	Bird	24	2	Yes
3	10	7W	AS	None	NA	None	Bird	24	2	Yes
3	10	8E	CB	None	NA	None	Taste	6	1	Yes
3	10	8W	AS	None	NA	None	Taste	24	1	Yes
3	10	9E	AS	None	NA	None	NA	NA	0	NA
3	10	9W	CS	None	NA	None	Taste	24	1	Yes
3	10	10E	CB	None	NA	None	Bird	48	2	Yes
3	10	10W	CS	None	NA	None	Missing	54	2	NA
3	10	11E	AS	None	NA	None	Bird	30	2	Yes
3	10	11W	CB	None	NA	None	Bird	6	2	Yes
3	10	12E	CS	None	NA	None	Bird	6	2	Yes
3	10	12W	CB	None	NA	None	Bird	6	2	Yes
3	10	13E	CS	None	NA	None	Missing	6	2	NA
3	10	13W	CB	None	NA	None	Bird	6	2	Yes
3	10	14E	AB	None	NA	None	Taste	6	1	Yes
3	10	14W	AB	None	NA	None	Taste	6	1	Yes
3	10	15E	AB	None	NA	None	Missing	6	2	NA
3	10	15W	AB	None	NA	None	Missing	6	2	NA
3	10	16E	AS	None	NA	None	Missing	6	2	NA
3	10	16W	AS	None	NA	None	Missing	6	2	NA
3	12	1E	AS	None	NA	None	Bird	24	2	Yes
3	12	1W	CS	None	NA	None	Bird	6	2	Yes
3	12	2E	AS	None	NA	None	Bird	6	2	Yes
3	12	2W	CB	None	NA	None	Taste	6	1	Yes
3	12	3E	CB	None	NA	None	Bird	6	2	Yes
3	12	3W	CB	None	NA	None	Taste	6	1	Yes
3	12	4E	CS	None	NA	None	Bird	6	2	Yes
3	12	4W	CB	None	NA	None	Bird	6	2	Yes
3	12	5E	CS	None	NA	None	Bird	6	2	Yes
3	12	5W	AS	None	NA	None	Bird	24	2	Yes
3	12	6E	AB	None	NA	None	Bird	6	2	Yes
3	12	6W	AB	None	NA	None	Bird	6	2	Yes
3	12	7E	AS	None	NA	None	Bird	6	2	Yes
3	12	7W	AB	None	NA	None	Taste	6	1	Yes
3	12	8E	AB	None	NA	None	Bird	6	2	Yes
3	12	8W	CS	None	NA	None	Bird	6	2	Yes
3	12	9E	CB	None	NA	None	Taste	6	1	Yes
3	12	9W	CS	None	NA	None	Bird	6	2	Yes
3	12	10E	CS	None	NA	None	Missing	6	2	NA
3	12	10W	CB	None	NA	None	Bird	24	2	Yes
3	12	11E	AB	None	NA	None	Missing	6	2	NA
3	12	11W	CB	None	NA	None	Missing	6	2	NA
3	12	12E	AS	None	NA	None	Missing	6	2	NA
3	12	12W	AS	None	NA	None	Missing	6	2	NA
3	12	13E	CS	None	NA	None	Bird	24	2	Yes
3	12	13W	AB	None	NA	None	Bird	6	2	Yes
3	12	14E	CS	None	NA	None	Bird	6	2	Yes
3	12	14W	AB	None	NA	None	Bird	30	2	Yes
3	12	15E	AB	None	NA	None	Missing	6	2	NA
3	12	15W	CB	None	NA	None	Missing	6	2	NA
3	12	16E	AS	None	NA	None	Missing	6	2	NA
3	12	16W	AS	None	NA	None	Missing	6	2	NA
3	13	1E	CS	None	NA	None	Bird	6	2	Yes
3	13	1W	AS	None	NA	None	Bird	24	2	Yes
3	13	2E	CB	None	NA	None	Bird	6	2	Yes
3	13	2W	AS	None	NA	None	Bird	6	2	Yes
3	13	3E	CB	None	NA	None	Bird	6	2	Yes
3	13	3W	CB	None	NA	None	Bird	6	2	Yes
3	13	4E	AB	None	NA	None	Unidentifiable	6	2	NA
3	13	4W	AB	None	NA	None	Taste	24	1	Yes
3	13	5E	CS	None	NA	None	Bird	24	2	Yes
3	13	5W	AB	None	NA	None	Missing	24	2	NA
3	13	6E	AS	None	NA	None	Missing	6	2	NA
3	13	6W	AB	None	NA	None	Taste	24	1	Yes
3	13	7E	CS	None	NA	None	Bird	6	2	Yes
3	13	7W	CB	None	NA	None	Taste	6	1	Yes
3	13	8E	AS	None	NA	None	Missing	30	2	NA
3	13	8W	CS	None	NA	None	Bird	6	2	Yes
3	13	9E	AB	None	NA	None	Bird	48	2	Yes
3	13	9W	CB	None	NA	None	Bird	6	2	Yes
3	13	10E	AS	None	NA	None	Bird	24	2	Yes
3	13	10W	AB	None	NA	None	Taste	6	1	Yes
3	13	11E	CB	None	NA	None	Bird	6	2	Yes
3	13	11W	CB	None	NA	None	Bird	6	2	Yes
3	13	12E	AB	None	NA	None	Bird	6	2	Yes
3	13	12W	CS	None	NA	None	Missing	6	2	NA
3	13	13E	AS	None	NA	None	Bird	6	2	Yes
3	13	13W	CS	None	NA	None	Missing	6	2	NA
3	13	14E	CS	None	NA	None	Taste	6	1	Yes
3	13	14W	CB	None	NA	None	Bird	6	2	Yes
3	13	15E	CS	None	NA	None	Missing	24	2	NA
3	13	15W	AS	None	NA	None	Missing	24	2	NA
3	13	16E	AS	None	NA	None	Missing	24	2	NA
3	13	16W	AB	None	NA	None	Missing	24	2	NA
3	15	1E	CS	None	NA	None	Bird	30	2	Yes
3	15	1W	CB	None	NA	None	Taste	24	1	Yes
3	15	2E	AB	None	NA	None	Bird	24	2	Yes
3	15	2W	AB	None	NA	None	Bird	24	2	Yes
3	15	3E	AS	None	NA	None	Missing	48	2	NA
3	15	3W	AS	None	NA	None	Missing	48	2	NA
3	15	4E	CB	None	NA	None	Bird	30	2	Yes
3	15	4W	CB	None	NA	None	Taste	24	1	Yes
3	15	5E	CS	None	NA	None	Taste	48	1	Yes
3	15	5W	AB	None	NA	None	Missing	72	2	NA
3	15	6E	AS	None	NA	None	Taste	30	1	Yes
3	15	6W	CS	None	NA	Some	NA	NA	0	NA
3	15	7E	CB	None	NA	None	Bird	48	2	Yes
3	15	7W	CS	None	NA	None	Missing	30	2	NA
3	15	8E	AB	None	NA	None	Bird	6	2	Yes
3	15	8W	AS	None	NA	None	Missing	72	2	NA
3	15	9E	AB	None	NA	None	Taste	48	1	Yes
3	15	9W	CS	None	NA	None	Bird	24	2	Yes
3	15	10E	AB	None	NA	None	NA	NA	0	NA
3	15	10W	CB	None	NA	None	Taste	30	1	Yes
3	15	11E	AS	None	NA	None	Bird	30	2	Yes
3	15	11W	CS	None	NA	None	Bird	72	2	Yes
3	15	12E	AS	None	NA	None	Taste	30	1	Yes
3	15	12W	AB	None	NA	None	Taste	48	1	Yes
3	15	13E	CS	None	NA	None	Bird	30	2	Yes
3	15	13W	AS	None	NA	None	Taste	30	1	Yes
3	15	14E	CB	None	NA	None	Bird	30	2	No
3	15	14W	CS	None	NA	None	NA	NA	0	NA
3	15	15E	AB	None	NA	None	Missing	6	2	NA
3	15	15W	CB	None	NA	None	Missing	24	2	NA
3	15	16E	CB	None	NA	None	Missing	24	2	NA
3	15	16W	AS	None	NA	None	Missing	24	2	NA
3	16	1E	CS	None	NA	None	Bird	72	2	Yes
3	16	1W	CB	None	NA	None	Bird	78	2	Yes
3	16	2E	CS	None	NA	None	Bird	72	2	Yes
3	16	2W	AB	None	NA	None	Bird	78	2	Yes
3	16	3E	AS	None	NA	None	Missing	24	2	NA
3	16	3W	CB	None	NA	None	Missing	24	2	NA
3	16	4E	CB	None	NA	None	Missing	48	2	NA
3	16	4W	AB	None	NA	None	Missing	72	2	NA
3	16	5E	AS	None	NA	None	Missing	6	2	NA
3	16	5W	CB	None	NA	None	Taste	30	1	Yes
3	16	6E	CS	None	NA	Some	Missing	24	2	NA
3	16	6W	CS	None	NA	Some	Missing	30	2	NA
3	16	7E	AS	None	NA	None	Bird	48	2	Yes
3	16	7W	AB	None	NA	None	Bird	54	2	Yes
3	16	8E	AS	None	NA	None	Bird	78	2	Yes
3	16	8W	AB	None	NA	None	Taste	54	1	Yes
3	16	9E	CB	None	NA	None	Bird	24	2	Yes
3	16	9W	CS	None	NA	None	Missing	6	2	NA
3	16	10E	CB	None	NA	None	Missing	54	2	NA
3	16	10W	AS	None	NA	None	Taste	48	1	Yes
3	16	11E	AB	None	NA	None	Bird	6	2	Yes
3	16	11W	AS	None	NA	None	Taste	6	1	Yes
3	16	12E	CS	None	NA	None	Missing	6	2	NA
3	16	12W	CB	None	NA	None	Bird	6	2	Yes
3	16	13E	AB	None	NA	None	Bird	30	2	Yes
3	16	13W	AS	None	NA	None	Missing	24	2	NA
3	16	14E	CS	None	NA	None	NA	NA	0	NA
3	16	14W	CS	None	NA	None	NA	NA	0	NA
3	16	15E	AB	None	NA	None	Mammal	24	2	NA
3	16	15W	AS	None	NA	None	Missing	24	2	NA
3	16	16E	AB	None	NA	None	Missing	24	2	NA
3	16	16W	CB	None	NA	None	Taste	6	1	Yes
3	17	1E	CS	None	NA	None	Bird	24	2	Yes
3	17	1W	CB	None	NA	None	Bird	24	2	Yes
3	17	2E	AS	None	NA	None	Taste	24	1	Yes
3	17	2W	CB	None	NA	None	Bird	24	2	Yes
3	17	3E	CB	None	NA	None	Missing	24	2	NA
3	17	3W	AS	None	NA	None	Missing	24	2	NA
3	17	4E	AB	None	NA	None	Taste	30	1	Yes
3	17	4W	CB	None	NA	None	Bird	24	2	Yes
3	17	5E	AB	None	NA	None	Taste	54	1	Yes
3	17	5W	CS	None	NA	None	Bird	24	2	Yes
3	17	6E	AB	None	NA	Substantial	NA	NA	0	NA
3	17	6W	AS	None	NA	None	Missing	24	2	NA
3	17	7E	AB	None	NA	None	Bird	6	2	Yes
3	17	7W	CS	None	NA	None	Bird	30	2	Yes
3	17	8E	AS	None	NA	None	Missing	6	2	NA
3	17	8W	CS	None	NA	None	Missing	24	2	NA
3	17	9E	AB	None	NA	None	Missing	24	2	NA
3	17	9W	AS	None	NA	None	Missing	30	2	NA
3	17	10E	CS	None	NA	None	Missing	24	2	NA
3	17	10W	CB	None	NA	None	Bird	24	2	Yes
3	17	11E	CS	None	NA	None	Missing	6	2	NA
3	17	11W	AB	None	NA	None	Missing	24	2	NA
3	17	12E	AS	None	NA	None	Bird	30	2	Yes
3	17	12W	CS	None	NA	None	Missing	6	2	NA
3	17	13E	AB	None	NA	None	Mammal	24	2	NA
3	17	13W	AB	None	NA	None	Missing	48	2	NA
3	17	14E	CB	None	NA	None	NA	NA	0	NA
3	17	14W	CB	None	NA	None	NA	NA	0	NA
3	17	15E	AS	None	NA	None	Missing	24	2	NA
3	17	15W	CS	None	NA	None	Missing	24	2	NA
3	17	16E	AS	None	NA	None	Missing	6	2	NA
3	17	16W	CB	None	NA	None	Missing	6	2	NA
3	18	1E	CB	None	NA	None	Bird	24	2	Yes
3	18	1W	AS	None	NA	None	Taste	48	1	Yes
3	18	2E	CB	None	NA	None	Bird	24	2	Yes
3	18	2W	CS	None	NA	None	Bird	24	2	Yes
3	18	3E	CS	None	NA	None	Missing	24	2	NA
3	18	3W	AS	None	NA	None	Missing	24	2	NA
3	18	4E	AB	None	NA	None	Taste	48	1	Yes
3	18	4W	AB	None	NA	None	Missing	54	2	NA
3	18	5E	AS	None	NA	None	Taste	30	1	Yes
3	18	5W	CS	None	NA	None	Bird	48	2	Yes
3	18	6E	AB	None	NA	None	Bird	6	2	Yes
3	18	6W	CB	None	NA	None	Bird	24	2	Yes
3	18	7E	AS	None	NA	None	Bird	6	2	Yes
3	18	7W	AB	None	NA	None	Bird	6	2	Yes
3	18	8E	CS	None	NA	None	Bird	6	2	Yes
3	18	8W	CB	None	NA	None	Bird	6	2	Yes
3	18	9E	AS	None	NA	None	Taste	24	1	Yes
3	18	9W	AS	None	NA	None	Bird	24	2	Yes
3	18	10E	CB	None	NA	None	Bird	6	2	Yes
3	18	10W	CS	None	NA	None	Missing	6	2	NA
3	18	11E	CS	None	NA	None	Missing	6	2	NA
3	18	11W	AB	None	NA	None	Bird	6	2	Yes
3	18	12E	AS	None	NA	None	Missing	24	2	NA
3	18	12W	CB	None	NA	None	Missing	6	2	NA
3	18	13E	AS	None	NA	None	Missing	6	2	NA
3	18	13W	CB	None	NA	None	Missing	6	2	NA
3	18	14E	AB	None	NA	None	Bird	30	2	Yes
3	18	14W	AB	None	NA	None	Taste	48	1	Yes
3	18	15E	CS	None	NA	None	Missing	24	2	NA
3	18	15W	CB	None	NA	None	Missing	24	2	NA
3	18	16E	CS	None	NA	None	Missing	6	2	NA
3	18	16W	AB	None	NA	None	Missing	6	2	NA
3	19	1E	CB	None	NA	None	Bird	6	2	Yes
3	19	1W	AS	None	NA	None	Taste	24	1	Yes
3	19	2E	CS	None	NA	None	Bird	6	2	Yes
3	19	2W	AB	None	NA	None	Taste	24	1	Yes
3	19	3E	CB	None	NA	None	Missing	24	2	NA
3	19	3W	AS	None	NA	None	Missing	24	2	NA
3	19	4E	AB	None	NA	None	Taste	54	1	Yes
3	19	4W	CB	None	NA	None	Bird	48	2	Yes
3	19	5E	CS	None	NA	None	Bird	24	2	Yes
3	19	5W	CS	None	NA	None	Bird	24	2	Yes
3	19	6E	CS	None	NA	Some	Missing	30	2	NA
3	19	6W	CB	None	NA	None	Bird	24	2	Yes
3	19	7E	AS	None	NA	None	Bird	24	2	Yes
3	19	7W	AS	None	NA	None	Taste	24	1	Yes
3	19	8E	AB	None	NA	None	Bird	24	2	Yes
3	19	8W	AB	None	NA	None	Bird	24	2	Yes
3	19	9E	AS	None	NA	None	Taste	24	1	Yes
3	19	9W	AS	None	NA	None	Missing	24	2	NA
3	19	10E	CB	None	NA	None	Bird	6	2	Yes
3	19	10W	CS	None	NA	None	Missing	24	2	NA
3	19	11E	AB	None	NA	None	Taste	6	1	Yes
3	19	11W	AB	None	NA	None	Taste	6	1	Yes
3	19	12E	AB	None	NA	None	Bird	6	2	Yes
3	19	12W	CS	None	NA	None	Missing	6	2	NA
3	19	13E	CS	None	NA	None	Missing	6	2	NA
3	19	13W	CS	None	NA	None	Missing	6	2	NA
3	19	14E	CB	None	NA	None	Bird	6	2	Yes
3	19	14W	AS	None	NA	None	Bird	48	2	Yes
3	19	15E	AB	None	NA	None	Missing	24	2	NA
3	19	15W	CB	None	NA	None	Missing	6	2	NA
3	19	16E	CB	None	NA	None	Missing	6	2	NA
3	19	16W	AS	None	NA	None	Missing	24	2	NA
3	20	1E	CS	None	NA	None	Bird	6	2	Yes
3	20	1W	AB	None	NA	None	Taste	6	1	Yes
3	20	2E	CB	None	NA	None	Bird	6	2	Yes
3	20	2W	AS	None	NA	None	Bird	24	2	Yes
3	20	3E	AS	None	NA	None	Missing	24	2	NA
3	20	3W	AB	None	NA	None	Missing	24	2	NA
3	20	4E	AS	None	NA	None	Taste	30	1	Yes
3	20	4W	CB	None	NA	None	Bird	24	2	Yes
3	20	5E	CB	None	NA	None	Bird	24	2	Yes
3	20	5W	CB	None	NA	None	Bird	24	2	Yes
3	20	6E	AS	None	NA	None	Missing	24	2	NA
3	20	6W	CS	None	NA	None	Missing	24	2	NA
3	20	7E	CS	None	NA	None	Bird	6	2	Yes
3	20	7W	CS	None	NA	None	Missing	24	2	NA
3	20	8E	AB	None	NA	None	Bird	6	2	Yes
3	20	8W	AB	None	NA	None	Taste	24	1	Yes
3	20	9E	AS	Some	48	None	Bird	54	2	Yes
3	20	9W	AS	None	NA	None	Missing	48	2	NA
3	20	10E	CB	None	NA	None	Bird	30	2	Yes
3	20	10W	AB	None	NA	None	Taste	30	1	Yes
3	20	11E	CB	None	NA	None	Bird	24	2	Yes
3	20	11W	CS	None	NA	None	Bird	24	2	Yes
3	20	12E	CS	None	NA	None	Bird	24	2	Yes
3	20	12W	CB	None	NA	None	Bird	6	2	Yes
3	20	13E	CS	None	NA	None	Bird	6	2	Yes
3	20	13W	AB	None	NA	None	Bird	24	2	Yes
3	20	14E	AB	None	NA	None	Taste	30	1	Yes
3	20	14W	CB	None	NA	None	Taste	24	1	Yes
3	20	15E	CS	None	NA	None	Missing	24	2	NA
3	20	15W	AB	None	NA	None	Missing	24	2	NA
3	20	16E	AS	None	NA	None	Bird	24	2	Yes
3	20	16W	AS	None	NA	None	Taste	24	1	Yes
3	21	1E	CB	None	NA	None	Bird	48	2	Yes
3	21	1W	AB	None	NA	None	Taste	72	1	Yes
3	21	2E	AS	None	NA	None	Taste	30	1	Yes
3	21	2W	CB	None	NA	None	Bird	6	2	Yes
3	21	3E	CB	None	NA	None	Missing	24	2	NA
3	21	3W	AS	None	NA	None	Missing	24	2	NA
3	21	4E	CS	None	NA	None	Missing	30	2	NA
3	21	4W	AS	None	NA	None	Bird	30	2	Yes
3	21	5E	CS	None	NA	None	Bird	24	2	Yes
3	21	5W	CS	None	NA	None	Bird	24	2	Yes
3	21	6E	CB	None	NA	None	Bird	6	2	Yes
3	21	6W	CS	None	NA	None	Bird	6	2	Yes
3	21	7E	AB	None	NA	None	Taste	24	1	Yes
3	21	7W	AS	None	NA	None	Taste	6	1	Yes
3	21	8E	AB	None	NA	None	Taste	30	1	Yes
3	21	8W	AB	None	NA	None	Bird	30	2	Yes
3	21	9E	CS	None	NA	None	Missing	24	2	NA
3	21	9W	AB	None	NA	None	Taste	30	1	Yes
3	21	10E	AS	None	NA	None	Missing	72	2	NA
3	21	10W	CB	None	NA	None	Bird	6	2	Yes
3	21	11E	CS	None	NA	None	Bird	6	2	Yes
3	21	11W	AB	None	NA	Substantial	NA	NA	0	NA
3	21	12E	AB	None	NA	None	Bird	24	2	Yes
3	21	12W	CB	None	NA	None	Missing	24	2	NA
3	21	13E	AS	None	NA	None	Missing	24	2	NA
3	21	13W	CB	None	NA	None	Bird	6	2	Yes
3	21	14E	AS	None	NA	None	Missing	24	2	NA
3	21	14W	AB	None	NA	None	Missing	24	2	NA
3	21	15E	CS	None	NA	None	Bird	6	2	Yes
3	21	15W	CS	None	NA	None	Bird	6	2	Yes
3	21	16E	CB	None	NA	None	Missing	24	2	NA
3	21	16W	AS	None	NA	None	Bird	6	2	Yes
3	22	1E	CS	None	NA	None	Missing	6	2	NA
3	22	1W	CS	None	NA	None	Missing	6	2	NA
3	22	2E	AS	None	NA	None	Taste	72	1	Yes
3	22	2W	AS	None	NA	None	Taste	24	1	Yes
3	22	3E	AS	None	NA	None	Missing	24	2	NA
3	22	3W	AS	None	NA	None	Missing	24	2	NA
3	22	4E	CS	None	NA	None	Bird	6	2	Yes
3	22	4W	AB	None	NA	None	Bird	30	2	Yes
3	22	5E	CS	None	NA	Substantial	NA	NA	0	NA
3	22	5W	CB	None	NA	None	Bird	6	2	Yes
3	22	6E	AB	None	NA	None	Missing	72	2	NA
3	22	6W	CB	None	NA	Some	Bird	30	2	Yes
3	22	7E	CB	None	NA	None	Bird	24	2	Yes
3	22	7W	AB	None	NA	None	NA	NA	0	NA
3	22	8E	CB	None	NA	None	Bird	6	2	Yes
3	22	8W	AB	None	NA	None	Bird	30	2	Yes
3	22	9E	AB	None	NA	Substantial	NA	NA	0	NA
3	22	9W	CS	None	NA	Substantial	NA	NA	0	NA
3	22	10E	CS	None	NA	None	Missing	30	2	NA
3	22	10W	AB	None	NA	None	Taste	78	1	Yes
3	22	11E	CS	None	NA	None	Bird	6	2	Yes
3	22	11W	CB	None	NA	None	Bird	6	2	Yes
3	22	12E	CS	None	NA	None	Bird	6	2	Yes
3	22	12W	AB	None	NA	None	Taste	24	1	Yes
3	22	13E	CB	None	NA	None	Bird	6	2	Yes
3	22	13W	AS	None	NA	None	Missing	6	2	NA
3	22	14E	CB	None	NA	None	Bird	48	2	Yes
3	22	14W	CB	None	NA	None	Bird	54	2	Yes
3	22	15E	AS	None	NA	None	Missing	24	2	NA
3	22	15W	AB	None	NA	None	Missing	24	2	NA
3	22	16E	AS	None	NA	None	Missing	24	2	NA
3	22	16W	AS	None	NA	None	Bird	24	2	Yes
3	23	1E	CS	None	NA	None	Missing	30	2	NA
3	23	1W	CB	None	NA	None	Taste	24	1	Yes
3	23	2E	CB	None	NA	None	Taste	24	1	Yes
3	23	2W	AS	Some	24	None	NA	NA	0	NA
3	23	3E	AS	None	NA	None	Missing	24	2	NA
3	23	3W	AB	None	NA	None	Missing	24	2	NA
3	23	4E	AS	None	NA	None	Missing	72	2	NA
3	23	4W	CB	None	NA	None	Bird	24	2	Yes
3	23	5E	CB	None	NA	Some	Missing	48	2	NA
3	23	5W	AB	None	NA	Some	NA	NA	0	NA
3	23	6E	AB	None	NA	Some	Mammal	48	2	NA
3	23	6W	CS	None	NA	None	Missing	24	2	NA
3	23	7E	AB	None	NA	None	Missing	54	2	NA
3	23	7W	CS	None	NA	None	Missing	48	2	NA
3	23	8E	CS	None	NA	None	Bird	30	2	Yes
3	23	8W	AS	None	NA	None	Missing	6	2	NA
3	23	9E	AS	Substantial	48	None	NA	NA	0	NA
3	23	9W	CS	None	NA	None	Missing	6	2	NA
3	23	10E	CS	None	NA	None	Bird	72	2	Yes
3	23	10W	CB	None	NA	None	Bird	30	2	Yes
3	23	11E	AS	Some	24	None	NA	NA	0	NA
3	23	11W	AB	None	NA	None	NA	NA	0	NA
3	23	12E	CS	None	NA	None	Bird	6	2	Yes
3	23	12W	CB	None	NA	None	Bird	6	2	Yes
3	23	13E	AB	None	NA	None	Bird	6	2	Yes
3	23	13W	AB	None	NA	None	Mystery	54	1	NA
3	23	14E	CB	None	NA	None	Bird	6	2	Yes
3	23	14W	AS	None	NA	Some	NA	NA	0	NA
3	23	15E	CS	None	NA	None	Bird	6	2	Yes
3	23	15W	AB	None	NA	None	Missing	24	2	NA
3	23	16E	AS	None	NA	None	Missing	48	2	NA
3	23	16W	CB	None	NA	None	Bird	24	2	Yes
4	2	1E	CB	None	NA	None	NA	NA	0	NA
4	2	1W	CS	None	NA	None	NA	NA	0	NA
4	2	2E	CS	None	NA	None	NA	NA	0	NA
4	2	2W	AB	None	NA	None	NA	NA	0	NA
4	2	3E	AB	None	NA	None	Taste	24	1	Yes
4	2	3W	CB	None	NA	None	Taste	6	1	Yes
4	2	4E	CB	None	NA	None	Bird	54	2	Yes
4	2	4W	CB	None	NA	None	Bird	72	2	Yes
4	2	5E	AS	None	NA	None	Taste	72	1	Yes
4	2	5W	AB	None	NA	None	Taste	6	1	Yes
4	2	6E	AB	Some	NA	None	Taste	6	1	Yes
4	2	6W	CS	None	NA	None	Bird	24	2	Yes
4	2	7E	CS	None	NA	None	Bird	72	2	Yes
4	2	7W	AS	None	NA	None	NA	NA	0	NA
4	2	8E	AS	None	NA	None	NA	NA	0	NA
4	2	8W	AS	None	NA	None	NA	NA	0	NA
4	2	9E	CS	None	NA	None	Bird	30	2	Yes
4	2	9W	CS	None	NA	None	Bird	30	2	Yes
4	2	10E	AB	None	NA	None	NA	NA	0	NA
4	2	10W	CS	None	NA	None	NA	NA	0	NA
4	2	11E	CB	None	NA	None	Bird	30	2	Yes
4	2	11W	CS	None	NA	None	Missing	30	2	NA
4	2	12E	CB	None	NA	None	Bird	30	2	Yes
4	2	12W	AB	None	NA	None	Taste	48	1	Yes
4	2	13E	AS	None	NA	None	NA	NA	0	NA
4	2	13W	AS	None	NA	None	Bird	78	2	Yes
4	2	14E	CB	None	NA	None	Taste	30	1	Yes
4	2	14W	AS	None	NA	None	NA	NA	0	NA
4	2	15E	AS	None	NA	None	NA	NA	0	NA
4	2	15W	AB	None	NA	None	NA	NA	0	NA
4	2	16E	AB	None	NA	None	NA	NA	0	NA
4	2	16W	CB	None	NA	None	NA	NA	0	NA
4	5	1E	AS	Some	48	None	NA	NA	0	NA
4	5	1W	CB	None	NA	None	Bird	30	2	Yes
4	5	2E	CS	None	NA	None	Bird	30	2	Yes
4	5	2W	AS	None	NA	None	Taste	54	1	Yes
4	5	3E	AS	None	NA	None	Taste	54	1	Yes
4	5	3W	AS	Some	24	None	Bird	30	2	Yes
4	5	4E	AB	Some	48	None	Bird	54	2	Yes
4	5	4W	CS	Some	48	None	Unidentifiable	54	2	NA
4	5	5E	CB	None	NA	None	Bird	30	2	Yes
4	5	5W	AB	None	NA	None	Bird	24	2	Yes
4	5	6E	CB	None	NA	None	Bird	30	2	Yes
4	5	6W	CB	None	NA	None	Taste	30	1	Yes
4	5	7E	CS	Some	48	None	Bird	54	2	Yes
4	5	7W	AB	None	NA	None	Taste	48	1	Yes
4	5	8E	AB	Some	48	None	NA	NA	0	NA
4	5	8W	CS	Some	48	None	Taste	54	1	Yes
4	5	9E	CS	None	NA	None	Bird	6	2	Yes
4	5	9W	AB	None	NA	None	Taste	6	1	Yes
4	5	10E	CB	None	NA	None	NA	NA	0	NA
4	5	10W	CB	None	NA	None	NA	NA	0	NA
4	5	11E	AS	None	NA	None	Bird	30	2	Yes
4	5	11W	AB	Some	48	None	Bird	78	2	Yes
4	5	12E	CB	Some	48	None	Unidentifiable	78	2	NA
4	5	12W	CS	Some	48	None	NA	NA	0	NA
4	5	13E	CS	None	NA	None	NA	NA	0	NA
4	5	13W	AS	None	NA	None	NA	NA	0	NA
4	5	14E	CS	None	NA	None	Taste	48	1	Yes
4	5	14W	AB	None	NA	None	NA	NA	0	NA
4	5	15E	CB	Some	48	None	NA	NA	0	NA
4	5	15W	AB	Some	48	None	NA	NA	0	NA
4	5	16E	AS	None	NA	None	NA	NA	0	NA
4	5	16W	AS	None	NA	None	NA	NA	0	NA
4	7	1E	CB	None	NA	None	Missing	6	2	NA
4	7	1W	AS	None	NA	None	Missing	6	2	NA
4	7	2E	AB	None	NA	None	Missing	6	2	NA
4	7	2W	AB	None	NA	None	Missing	6	2	NA
4	7	3E	AB	None	NA	None	Missing	6	2	NA
4	7	3W	CS	None	NA	None	Missing	6	2	NA
4	7	4E	CS	None	NA	None	Missing	6	2	NA
4	7	4W	AS	None	NA	None	Missing	6	2	NA
4	7	5E	CB	None	NA	None	Missing	6	2	NA
4	7	5W	AS	None	NA	None	Bird	6	2	Yes
4	7	6E	AS	None	NA	None	Missing	6	2	NA
4	7	6W	AB	None	NA	None	Missing	6	2	NA
4	7	7E	CS	None	NA	None	Missing	6	2	NA
4	7	7W	CS	None	NA	None	Missing	6	2	NA
4	7	8E	CB	None	NA	None	Missing	6	2	NA
4	7	8W	CB	None	NA	None	Missing	6	2	NA
4	7	9E	CB	None	NA	None	Missing	6	2	NA
4	7	9W	AS	None	NA	None	Missing	6	2	NA
4	7	10E	AS	None	NA	None	Missing	6	2	NA
4	7	10W	CB	None	NA	None	Missing	6	2	NA
4	7	11E	CB	None	NA	None	Missing	6	2	NA
4	7	11W	CS	None	NA	None	Missing	6	2	NA
4	7	12E	AB	None	NA	None	Missing	6	2	NA
4	7	12W	AB	None	NA	None	Missing	6	2	NA
4	7	13E	AB	None	NA	None	Missing	6	2	NA
4	7	13W	CS	None	NA	None	Missing	6	2	NA
4	7	14E	CS	None	NA	None	Missing	24	2	NA
4	7	14W	AB	None	NA	None	Missing	30	2	NA
4	7	15E	CB	None	NA	None	Missing	6	2	NA
4	7	15W	AS	None	NA	None	Missing	24	2	NA
4	7	16E	AS	None	NA	None	Missing	30	2	NA
4	7	16W	CS	None	NA	None	Missing	30	2	NA
4	9	1E	CB	Some	24	None	Bird	54	2	Yes
4	9	1W	CS	None	NA	None	Missing	54	2	NA
4	9	2E	AS	None	NA	None	Missing	6	2	NA
4	9	2W	AB	None	NA	None	Missing	6	2	NA
4	9	3E	CS	None	NA	None	Missing	6	2	NA
4	9	3W	AB	None	NA	None	Missing	6	2	NA
4	9	4E	AS	None	NA	None	Missing	6	2	NA
4	9	4W	AS	None	NA	None	Missing	6	2	NA
4	9	5E	AS	None	NA	None	Missing	6	2	NA
4	9	5W	CS	None	NA	None	Missing	6	2	NA
4	9	6E	CB	None	NA	None	Missing	24	2	NA
4	9	6W	CB	None	NA	None	Missing	6	2	NA
4	9	7E	AB	None	NA	None	Missing	6	2	NA
4	9	7W	CS	None	NA	None	Unidentifiable	6	2	NA
4	9	8E	CB	None	NA	None	Missing	6	2	NA
4	9	8W	AB	None	NA	None	Missing	24	2	NA
4	9	9E	CS	None	NA	None	Missing	24	2	NA
4	9	9W	AS	None	NA	None	Missing	6	2	NA
4	9	10E	CS	None	NA	None	Missing	6	2	NA
4	9	10W	CS	None	NA	None	Missing	24	2	NA
4	9	11E	AB	None	NA	None	Missing	6	2	NA
4	9	11W	AB	None	NA	None	Missing	6	2	NA
4	9	12E	CS	None	NA	None	Missing	6	2	NA
4	9	12W	CB	None	NA	None	Missing	6	2	NA
4	9	13E	CB	None	NA	None	Missing	6	2	NA
4	9	13W	AB	None	NA	None	Missing	6	2	NA
4	9	14E	CB	None	NA	None	Missing	6	2	NA
4	9	14W	CB	None	NA	None	Missing	6	2	NA
4	9	15E	AS	None	NA	None	Missing	6	2	NA
4	9	15W	AB	None	NA	None	Missing	6	2	NA
4	9	16E	AS	None	NA	None	Missing	6	2	NA
4	9	16W	AS	None	NA	None	Missing	6	2	NA
4	10	1E	AB	None	NA	None	Missing	6	2	NA
4	10	1W	CB	None	NA	None	Missing	6	2	NA
4	10	2E	CS	None	NA	None	Missing	6	2	NA
4	10	2W	CS	None	NA	None	Missing	6	2	NA
4	10	3E	CB	None	NA	None	Missing	6	2	NA
4	10	3W	CS	None	NA	None	Missing	6	2	NA
4	10	4E	AB	None	NA	None	Missing	6	2	NA
4	10	4W	AB	None	NA	None	Missing	6	2	NA
4	10	5E	CB	None	NA	None	Missing	6	2	NA
4	10	5W	CS	None	NA	None	Missing	6	2	NA
4	10	6E	CB	None	NA	None	Missing	6	2	NA
4	10	6W	AB	None	NA	None	Missing	6	2	NA
4	10	7E	AS	None	NA	None	Missing	6	2	NA
4	10	7W	AS	None	NA	None	Missing	6	2	NA
4	10	8E	AS	None	NA	None	Missing	6	2	NA
4	10	8W	AS	None	NA	None	Missing	6	2	NA
4	10	9E	CS	None	NA	None	Missing	6	2	NA
4	10	9W	AB	None	NA	None	Missing	6	2	NA
4	10	10E	CS	None	NA	None	Missing	6	2	NA
4	10	10W	AS	None	NA	None	Missing	6	2	NA
4	10	11E	CS	None	NA	None	Missing	6	2	NA
4	10	11W	CB	None	NA	None	Missing	6	2	NA
4	10	12E	AS	None	NA	None	Missing	6	2	NA
4	10	12W	CB	None	NA	None	Missing	6	2	NA
4	10	13E	CS	None	NA	None	Missing	6	2	NA
4	10	13W	AB	None	NA	None	Missing	6	2	NA
4	10	14E	AS	None	NA	None	Missing	6	2	NA
4	10	14W	AS	None	NA	None	Missing	6	2	NA
4	10	15E	CB	None	NA	None	Missing	6	2	NA
4	10	15W	CB	None	NA	None	Missing	6	2	NA
4	10	16E	AB	None	NA	None	Missing	6	2	NA
4	10	16W	AB	None	NA	None	Missing	6	2	NA
4	11	1E	AS	None	NA	None	Missing	6	2	NA
4	11	1W	CS	None	NA	None	Missing	6	2	NA
4	11	2E	AB	None	NA	None	Missing	6	2	NA
4	11	2W	CB	None	NA	None	Missing	6	2	NA
4	11	3E	CB	None	NA	None	Unidentifiable	6	2	NA
4	11	3W	CS	None	NA	None	Taste	6	1	Yes
4	11	4E	CS	None	NA	None	Unidentifiable	6	2	NA
4	11	4W	AS	None	NA	None	Missing	30	2	NA
4	11	5E	AS	None	NA	None	Bird	6	2	Yes
4	11	5W	CS	None	NA	None	Missing	6	2	NA
4	11	6E	AB	None	NA	None	Bird	6	2	Yes
4	11	6W	AS	None	NA	None	Missing	6	2	NA
4	11	7E	AB	None	NA	None	Missing	6	2	NA
4	11	7W	AB	None	NA	None	Missing	6	2	NA
4	11	8E	CB	None	NA	None	Missing	6	2	NA
4	11	8W	CB	None	NA	None	Missing	6	2	NA
4	11	9E	AS	None	NA	None	Missing	6	2	NA
4	11	9W	AS	None	NA	None	Missing	6	2	NA
4	11	10E	CB	None	NA	None	Missing	6	2	NA
4	11	10W	CB	None	NA	None	Missing	6	2	NA
4	11	11E	CB	None	NA	None	Missing	6	2	NA
4	11	11W	AS	None	NA	None	Missing	6	2	NA
4	11	12E	CB	None	NA	None	Missing	6	2	NA
4	11	12W	AS	None	NA	None	Missing	6	2	NA
4	11	13E	AB	None	NA	None	Missing	6	2	NA
4	11	13W	CS	None	NA	None	Missing	6	2	NA
4	11	14E	AB	None	NA	None	Missing	6	2	NA
4	11	14W	CS	None	NA	None	Missing	6	2	NA
4	11	15E	AB	None	NA	None	Missing	6	2	NA
4	11	15W	AB	None	NA	None	Missing	6	2	NA
4	11	16E	CS	None	NA	None	Missing	6	2	NA
4	11	16W	CS	None	NA	None	Missing	6	2	NA
4	13	1E	AB	None	NA	None	Missing	24	2	NA
4	13	1W	CB	None	NA	None	Missing	24	2	NA
4	13	2E	CS	None	NA	None	Taste	72	1	Yes
4	13	2W	AS	None	NA	None	Bird	78	2	Yes
4	13	3E	AB	None	NA	None	Missing	30	2	NA
4	13	3W	CB	Some	48	None	NA	NA	0	NA
4	13	4E	CS	None	NA	None	Taste	30	1	Yes
4	13	4W	AB	None	NA	None	NA	NA	0	NA
4	13	5E	AS	None	NA	None	Missing	48	2	NA
4	13	5W	CB	None	NA	None	Missing	48	2	NA
4	13	6E	CS	None	NA	None	Missing	48	2	NA
4	13	6W	CB	None	NA	None	Bird	24	2	Yes
4	13	7E	AS	None	NA	None	Missing	48	2	NA
4	13	7W	AS	None	NA	None	Missing	54	2	NA
4	13	8E	CS	Some	48	None	Missing	72	2	NA
4	13	8W	AB	None	NA	None	Missing	48	2	NA
4	13	9E	CS	None	NA	None	Missing	48	2	NA
4	13	9W	CS	None	NA	None	Missing	48	2	NA
4	13	10E	AS	None	NA	None	Missing	24	2	NA
4	13	10W	AB	None	NA	None	Bird	6	2	Yes
4	13	11E	CS	None	NA	None	Missing	24	2	NA
4	13	11W	AB	None	NA	None	Missing	24	2	NA
4	13	12E	AB	None	NA	None	Missing	24	2	NA
4	13	12W	AS	None	NA	None	Missing	24	2	NA
4	13	13E	AS	None	NA	None	Missing	48	2	NA
4	13	13W	CB	None	NA	None	Missing	6	2	NA
4	13	14E	CS	None	NA	None	Missing	48	2	NA
4	13	14W	CB	None	NA	None	Missing	48	2	NA
4	13	15E	AS	None	NA	None	Missing	54	2	NA
4	13	15W	CB	None	NA	None	Bird	48	2	Yes
4	13	16E	AB	Some	48	None	NA	NA	0	NA
4	13	16W	CB	Some	48	None	NA	NA	0	NA
4	15	1E	CB	None	NA	None	Missing	24	2	NA
4	15	1W	CS	None	NA	None	Missing	6	2	NA
4	15	2E	AB	None	NA	None	NA	NA	0	NA
4	15	2W	AB	None	NA	None	NA	NA	0	NA
4	15	3E	AS	None	NA	None	Taste	6	1	Yes
4	15	3W	AB	None	NA	None	Taste	6	1	Yes
4	15	4E	CS	None	NA	None	Missing	6	2	NA
4	15	4W	AS	None	NA	None	Missing	6	2	NA
4	15	5E	CB	None	NA	None	Bird	30	2	Yes
4	15	5W	CB	None	NA	None	Taste	30	1	Yes
4	15	6E	CB	Some	24	None	Bird	30	2	Yes
4	15	6W	AS	None	NA	None	Missing	6	2	NA
4	15	7E	AB	None	NA	None	NA	NA	0	NA
4	15	7W	CS	None	NA	None	Missing	6	2	NA
4	15	8E	CS	None	NA	None	Missing	54	2	NA
4	15	8W	AS	Some	24	None	Mystery	72	1	NA
4	15	9E	CS	None	NA	None	Missing	6	2	NA
4	15	9W	CS	None	NA	None	Missing	48	2	NA
4	15	10E	CS	Some	24	None	Missing	48	2	NA
4	15	10W	AS	None	NA	None	Missing	6	2	NA
4	15	11E	AS	None	NA	None	Taste	30	1	Yes
4	15	11W	AB	None	NA	None	Missing	48	2	NA
4	15	12E	AB	None	NA	None	NA	NA	0	NA
4	15	12W	CB	None	NA	None	Missing	54	2	NA
4	15	13E	AB	None	NA	None	Missing	6	2	NA
4	15	13W	CB	None	NA	None	Missing	6	2	NA
4	15	14E	CB	Some	24	None	NA	NA	0	NA
4	15	14W	CB	Some	24	None	Missing	30	2	NA
4	15	15E	AB	None	NA	None	Missing	6	2	NA
4	15	15W	CS	None	NA	None	Missing	54	2	NA
4	15	16E	AS	None	NA	None	NA	NA	0	NA
4	15	16W	AS	None	NA	None	NA	NA	0	NA
4	16	1E	CS	None	NA	None	Missing	6	2	NA
4	16	1W	CS	None	NA	None	Missing	6	2	NA
4	16	2E	CB	None	NA	None	Missing	6	2	NA
4	16	2W	CS	None	NA	None	Missing	6	2	NA
4	16	3E	AS	None	NA	None	Missing	6	2	NA
4	16	3W	AB	None	NA	None	Taste	6	1	Yes
4	16	4E	CB	None	NA	None	Bird	6	2	Yes
4	16	4W	AB	None	NA	None	Bird	24	2	Yes
4	16	5E	CB	None	NA	None	Missing	48	2	NA
4	16	5W	CB	None	NA	None	Bird	24	2	Yes
4	16	6E	AS	None	NA	None	Bird	6	2	Yes
4	16	6W	AB	None	NA	None	Missing	6	2	NA
4	16	7E	AS	None	NA	None	Missing	6	2	NA
4	16	7W	CS	None	NA	None	Missing	6	2	NA
4	16	8E	AS	None	NA	None	Missing	6	2	NA
4	16	8W	AB	None	NA	None	Taste	6	1	Yes
4	16	9E	AS	None	NA	None	Missing	54	2	NA
4	16	9W	CS	None	NA	None	Missing	6	2	NA
4	16	10E	AB	None	NA	None	Taste	72	1	Yes
4	16	10W	CB	None	NA	None	Missing	6	2	NA
4	16	11E	AS	None	NA	None	Missing	6	2	NA
4	16	11W	CB	None	NA	None	Missing	6	2	NA
4	16	12E	CB	None	NA	None	Missing	6	2	NA
4	16	12W	AB	None	NA	None	Missing	48	2	NA
4	16	13E	CS	None	NA	None	Bird	6	2	No
4	16	13W	AB	None	NA	None	Bird	6	2	No
4	16	14E	CB	None	NA	None	Missing	24	2	NA
4	16	14W	CS	None	NA	None	Bird	24	2	Yes
4	16	15E	AS	None	NA	None	Taste	6	1	Yes
4	16	15W	AS	None	NA	None	Missing	78	2	NA
4	16	16E	CS	None	NA	None	Missing	30	2	NA
4	16	16W	AB	None	NA	None	NA	NA	0	NA
4	17	1E	AB	None	NA	None	Taste	54	1	Yes
4	17	1W	CS	None	NA	None	Missing	54	2	NA
4	17	2E	AS	None	NA	None	Taste	30	1	Yes
4	17	2W	CB	None	NA	None	Missing	48	2	NA
4	17	3E	CB	None	NA	None	Missing	24	2	NA
4	17	3W	CB	None	NA	None	Mammal	24	2	NA
4	17	4E	CS	None	NA	None	Missing	6	2	NA
4	17	4W	AS	None	NA	None	Unidentifiable	24	2	NA
4	17	5E	AS	None	NA	None	NA	NA	0	NA
4	17	5W	CS	None	NA	None	Missing	78	2	NA
4	17	6E	AB	Some	48	None	NA	NA	0	NA
4	17	6W	CB	None	NA	None	Bird	6	2	Yes
4	17	7E	CS	None	NA	None	Missing	54	2	NA
4	17	7W	AB	None	NA	None	Bird	78	2	Yes
4	17	8E	AB	None	NA	None	Bird	78	2	Yes
4	17	8W	AS	None	NA	None	NA	NA	0	NA
4	17	9E	AS	None	NA	None	Taste	30	1	Yes
4	17	9W	CS	None	NA	None	Missing	6	2	NA
4	17	10E	AS	None	NA	None	NA	NA	0	NA
4	17	10W	CB	None	NA	None	Taste	6	1	Yes
4	17	11E	AS	None	NA	None	Missing	6	2	NA
4	17	11W	CS	None	NA	None	Missing	6	2	NA
4	17	12E	CS	None	NA	None	Missing	6	2	NA
4	17	12W	CB	None	NA	None	Missing	6	2	NA
4	17	13E	AB	None	NA	None	Missing	6	2	NA
4	17	13W	CS	None	NA	None	Missing	6	2	NA
4	17	14E	AS	None	NA	None	Missing	48	2	NA
4	17	14W	AB	None	NA	None	Missing	48	2	NA
4	17	15E	AB	None	NA	None	Taste	6	1	Yes
4	17	15W	AB	None	NA	None	Bird	72	2	Yes
4	17	16E	CB	None	NA	None	Missing	48	2	NA
4	17	16W	CB	Some	24	None	NA	NA	0	NA
4	18	1E	CS	None	NA	None	Bird	30	2	Yes
4	18	1W	AB	None	NA	None	Taste	54	1	Yes
4	18	2E	CS	None	NA	None	Bird	48	2	Yes
4	18	2W	AB	None	NA	None	Bird	54	2	No
4	18	3E	AS	None	NA	None	Missing	24	2	NA
4	18	3W	CS	None	NA	None	Bird	6	2	No
4	18	4E	AS	None	NA	None	Bird	48	2	Yes
4	18	4W	CS	None	NA	None	Missing	48	2	NA
4	18	5E	CB	None	NA	None	Missing	24	2	NA
4	18	5W	AB	None	NA	None	Bird	6	2	Yes
4	18	6E	CB	None	NA	None	Bird	6	2	Yes
4	18	6W	AS	None	NA	None	Missing	48	2	NA
4	18	7E	CB	None	NA	None	Bird	6	2	Yes
4	18	7W	AB	None	NA	None	Bird	6	2	Yes
4	18	8E	CB	Some	24	None	Bird	30	2	Yes
4	18	8W	AS	None	NA	None	Taste	54	1	Yes
4	18	9E	AS	None	NA	None	Missing	24	2	NA
4	18	9W	CB	None	NA	None	Bird	6	2	Yes
4	18	10E	AB	None	NA	None	Missing	30	2	NA
4	18	10W	AS	None	NA	None	Bird	30	2	Yes
4	18	11E	AS	None	NA	None	Bird	30	2	Yes
4	18	11W	CS	Some	24	None	Missing	30	2	NA
4	18	12E	CS	Some	24	None	Missing	48	2	NA
4	18	12W	AB	None	NA	None	Missing	6	2	NA
4	18	13E	CS	None	NA	None	Missing	6	2	NA
4	18	13W	AS	None	NA	None	Bird	6	2	Yes
4	18	14E	CB	Some	24	None	Missing	54	2	NA
4	18	14W	CB	Some	24	None	Bird	30	2	Yes
4	18	15E	AB	None	NA	None	Missing	6	2	NA
4	18	15W	AB	None	NA	None	Bird	24	2	Yes
4	18	16E	CB	Some	24	None	Missing	54	2	NA
4	18	16W	CS	Some	24	None	Missing	54	2	NA
4	19	1E	CS	None	NA	None	Bird	24	2	Yes
4	19	1W	CB	None	NA	None	Bird	24	2	Yes
4	19	2E	CS	None	NA	None	Bird	6	2	Yes
4	19	2W	CS	None	NA	None	Bird	24	2	Yes
4	19	3E	AS	None	NA	None	Taste	54	1	Yes
4	19	3W	CB	None	NA	None	Bird	6	2	Yes
4	19	4E	CB	None	NA	None	Bird	30	2	Yes
4	19	4W	AB	None	NA	None	Missing	48	2	NA
4	19	5E	AS	None	NA	None	Missing	48	2	NA
4	19	5W	AB	None	NA	None	Missing	54	2	NA
4	19	6E	AB	None	NA	None	Taste	30	1	Yes
4	19	6W	CB	None	NA	None	Bird	6	2	Yes
4	19	7E	AS	None	NA	None	Missing	48	2	NA
4	19	7W	AB	None	NA	None	Taste	30	1	Yes
4	19	8E	CS	Substantial	48	None	Missing	72	2	NA
4	19	8W	AS	Some	24	None	Missing	54	2	NA
4	19	9E	AS	None	NA	None	Taste	30	1	Yes
4	19	9W	CS	None	NA	None	Bird	6	2	Yes
4	19	10E	CB	None	NA	None	Missing	30	2	NA
4	19	10W	AB	None	NA	None	Missing	30	2	NA
4	19	11E	CS	None	NA	None	Missing	6	2	NA
4	19	11W	AS	None	NA	None	Missing	6	2	NA
4	19	12E	AB	None	NA	None	NA	NA	0	NA
4	19	12W	AB	None	NA	None	Missing	48	2	NA
4	19	13E	AS	None	NA	None	Missing	54	2	NA
4	19	13W	CS	Some	24	None	Missing	30	2	NA
4	19	14E	CB	Substantial	24	None	Missing	30	2	NA
4	19	14W	AB	None	NA	None	Bird	30	2	Yes
4	19	15E	CS	None	NA	None	Missing	24	2	NA
4	19	15W	CB	None	NA	None	Taste	24	1	Yes
4	19	16E	CB	None	NA	None	Missing	24	2	NA
4	19	16W	AS	None	NA	None	Missing	30	2	NA
4	20	1E	AB	None	NA	None	Taste	30	1	Yes
4	20	1W	AS	None	NA	None	Missing	54	2	NA
4	20	2E	CS	None	NA	None	Missing	6	2	NA
4	20	2W	CB	None	NA	None	Bird	6	2	Yes
4	20	3E	AB	None	NA	None	Mammal	24	2	NA
4	20	3W	AB	None	NA	None	Taste	6	1	Yes
4	20	4E	AB	None	NA	None	Bird	30	2	Yes
4	20	4W	AS	None	NA	None	Missing	54	2	NA
4	20	5E	AS	None	NA	None	Missing	54	2	NA
4	20	5W	CB	None	NA	None	Missing	6	2	NA
4	20	6E	AS	None	NA	None	NA	NA	0	NA
4	20	6W	CS	None	NA	None	Bird	6	2	Yes
4	20	7E	CS	None	NA	None	Missing	24	2	NA
4	20	7W	CB	None	NA	None	Missing	24	2	NA
4	20	8E	CS	None	NA	None	Missing	24	2	NA
4	20	8W	CB	None	NA	None	Missing	24	2	NA
4	20	9E	AB	None	NA	None	Taste	30	1	Yes
4	20	9W	AS	None	NA	None	Taste	48	1	Yes
4	20	10E	CS	None	NA	None	Missing	24	2	NA
4	20	10W	AS	None	NA	None	Taste	48	1	Yes
4	20	11E	CB	None	NA	None	Missing	6	2	NA
4	20	11W	CS	None	NA	None	Missing	6	2	NA
4	20	12E	AS	None	NA	None	NA	NA	0	NA
4	20	12W	AB	None	NA	None	NA	NA	0	NA
4	20	13E	AS	None	NA	None	Missing	30	2	NA
4	20	13W	AB	None	NA	None	Bird	30	2	Yes
4	20	14E	CB	None	NA	None	Missing	24	2	NA
4	20	14W	CB	None	NA	None	Bird	24	2	Yes
4	20	15E	AB	None	NA	None	Taste	30	1	Yes
4	20	15W	CS	Some	24	None	Missing	30	2	NA
4	20	16E	CB	None	NA	None	Missing	24	2	NA
4	20	16W	CS	None	NA	None	Missing	24	2	NA
4	21	1E	AB	None	NA	None	Missing	48	2	NA
4	21	1W	CS	Some	24	None	Missing	48	2	NA
4	21	2E	CB	None	NA	None	Missing	24	2	NA
4	21	2W	AB	None	NA	None	Missing	54	2	NA
4	21	3E	AS	None	NA	None	Missing	24	2	NA
4	21	3W	AS	None	NA	None	Missing	24	2	NA
4	21	4E	CS	None	NA	None	Missing	6	2	NA
4	21	4W	CB	None	NA	None	Missing	6	2	NA
4	21	5E	CB	None	NA	None	Bird	6	2	Yes
4	21	5W	CB	None	NA	None	Missing	6	2	NA
4	21	6E	AS	None	NA	None	NA	NA	0	NA
4	21	6W	CS	None	NA	None	Bird	6	2	Yes
4	21	7E	AB	None	NA	None	Missing	72	2	NA
4	21	7W	CS	None	NA	None	Missing	6	2	NA
4	21	8E	AB	None	NA	Some	NA	NA	0	NA
4	21	8W	AS	None	NA	Some	NA	NA	0	NA
4	21	9E	CB	None	NA	None	Bird	6	2	Yes
4	21	9W	CB	None	NA	None	Missing	6	2	NA
4	21	10E	AS	None	NA	None	Missing	78	2	NA
4	21	10W	CS	None	NA	None	Missing	6	2	NA
4	21	11E	CS	None	NA	None	Missing	6	2	NA
4	21	11W	AS	None	NA	None	NA	NA	0	NA
4	21	12E	AB	None	NA	Some	Missing	78	2	NA
4	21	12W	AB	None	NA	None	Unidentifiable	6	2	NA
4	21	13E	CB	None	NA	None	Missing	6	2	NA
4	21	13W	AS	None	NA	None	Taste	24	1	Yes
4	21	14E	CB	None	NA	None	Missing	6	2	NA
4	21	14W	CS	None	NA	None	Missing	6	2	NA
4	21	15E	AS	None	NA	None	Missing	78	2	NA
4	21	15W	CS	None	NA	None	Missing	6	2	NA
4	21	16E	AB	None	NA	None	Missing	30	2	NA
4	21	16W	AB	None	NA	None	NA	NA	0	NA
4	22	1E	AS	None	NA	None	NA	NA	0	NA
4	22	1W	CS	None	NA	None	Missing	24	2	NA
4	22	2E	AS	Some	48	None	NA	NA	0	NA
4	22	2W	CB	None	NA	None	Missing	54	2	NA
4	22	3E	CS	None	NA	Some	Missing	48	2	NA
4	22	3W	AS	None	NA	None	Missing	24	2	NA
4	22	4E	CB	None	NA	None	Missing	6	2	NA
4	22	4W	AB	None	NA	None	NA	NA	0	NA
4	22	5E	CS	None	NA	None	Missing	6	2	NA
4	22	5W	CB	None	NA	None	Missing	6	2	NA
4	22	6E	CB	None	NA	None	Missing	6	2	NA
4	22	6W	CS	None	NA	None	Missing	6	2	NA
4	22	7E	AB	None	NA	None	Missing	30	2	NA
4	22	7W	AB	None	NA	None	Missing	48	2	NA
4	22	8E	AS	None	NA	Some	NA	NA	0	NA
[truncated: 561 more rows]

## Sheet: Control Fortnight
Week	T	Location	Caterpillar	Gastropod	Time/hrs	Predator	Time/hrs
11	2	1	GB	N	NA	Bird	6
11	2	2	GB	N	NA	Bird	6
11	2	3	BS	N	NA	Bird	6
11	2	4	BS	N	NA	Bird	6
11	2	5	BB	N	NA	Missing	24
11	2	6	BB	N	NA	Missing	24
11	2	7	GS	N	NA	Missing	24
11	2	8	GS	N	NA	Missing	24
11	2	9	GS	N	NA	Missing	24
11	2	10	BS	N	NA	Missing	24
11	2	11	GS	N	NA	Missing	24
11	2	12	BS	N	NA	Missing	24
11	2	13	GB	N	NA	Bird	54
11	2	14	GB	N	NA	Bird	30
11	2	15	BB	N	NA	Bird	6
11	2	16	BB	N	NA	Missing	30
11	4	1	GS	N	NA	Bird	6
11	4	2	GB	N	NA	Missing	6
11	4	3	GS	N	NA	Bird	6
11	4	4	GB	N	NA	Bird	6
11	4	5	BB	N	NA	Missing	6
11	4	6	BB	N	NA	Bird	6
11	4	7	BS	N	NA	Missing	6
11	4	8	BS	N	NA	Missing	6
11	4	9	BB	N	NA	Missing	6
11	4	10	GB	N	NA	Missing	6
11	4	11	GS	N	NA	Missing	6
11	4	12	BS	N	NA	Missing	6
11	4	13	BS	N	NA	Missing	6
11	4	14	BB	N	NA	Missing	6
11	4	15	GS	N	NA	Missing	48
11	4	16	GB	N	NA	Missing	6
11	5	1	BS	N	NA	Missing	24
11	5	2	GS	Y	24	NA	NA
11	5	3	BB	N	NA	Bird	6
11	5	4	GS	N	NA	Missing	30
11	5	5	GB	N	NA	Missing	6
11	5	6	GB	N	NA	Missing	6
11	5	7	BB	N	NA	Missing	24
11	5	8	BS	N	NA	Mammal	6
11	5	9	BB	N	NA	Bird	30
11	5	10	BB	N	NA	Bird	6
11	5	11	GS	N	NA	Missing	48
11	5	12	BS	N	NA	Missing	48
11	5	13	BS	Y	48	Missing	48
11	5	14	GB	N	NA	Missing	6
11	5	15	GB	N	NA	Missing	6
11	5	16	GS	N	NA	Missing	6
12	1	1	BB	N	NA	Bird	78
12	1	2	GB	N	NA	Bird	78
12	1	3	BB	N	NA	Bird	30
12	1	4	BS	N	NA	Missing	54
12	1	5	BS	N	NA	Bird	24
12	1	6	GB	N	NA	Bird	54
12	1	7	GS	N	NA	Missing	30
12	1	8	GS	N	NA	Bird	6
12	1	9	BB	N	NA	Bird	6
12	1	10	GS	N	NA	Bird	6
12	1	11	BB	N	NA	Bird	6
12	1	12	GS	N	NA	Bird	6
12	1	13	GB	N	NA	Bird	6
12	1	14	BS	N	NA	Missing	6
12	1	15	GB	N	NA	Bird	24
12	1	16	BS	N	NA	Missing	24
12	3	1	BS	N	NA	Bird	6
12	3	2	GB	N	NA	Bird	6
12	3	3	BS	N	NA	Bird	6
12	3	4	BB	N	NA	Bird	6
12	3	5	GB	N	NA	Bird	6
12	3	6	BB	N	NA	Bird	6
12	3	7	GS	N	NA	Bird	6
12	3	8	GS	N	NA	Bird	6
12	3	9	GB	N	NA	Missing	6
12	3	10	BS	N	NA	Bird	6
12	3	11	BB	N	NA	Missing	6
12	3	12	GB	N	NA	Bird	6
12	3	13	GS	N	NA	Missing	6
12	3	14	GS	N	NA	Bird	54
12	3	15	BB	N	NA	Missing	6
12	3	16	BS	N	NA	Missing	6

## Sheet: Trees
Transect	Point	Orientation	Branch, Trunk or Y	Tree species
1	1	E	T	Acer platanoides
1	1	W	T	Acer platanoides
1	2	E	B	Ulmus minor
1	2	W	B	Ulmus minor
1	3	E	B	Acer platanoides
1	3	W	B	Acer platanoides
1	4	E	B	Ulmus minor
1	4	W	B	Ulmus minor
1	5	E	B	Carpinus betulus
1	5	W	B	Carpinus betulus
1	6	E	B	Ilex aquifolium
1	6	W	B	Ilex aquifolium
1	7	E	B	Acer platanoides
1	7	W	B	Acer platanoides
1	8	E	B	Carpinus betulus
1	8	W	B	Carpinus betulus
1	9	E	B	Carpinus betulus
1	9	W	B	Carpinus betulus
1	10	E	T	Tilia americana
1	10	W	T	Tilia americana
1	11	E	B	Ilex aquifolium
1	11	W	B	Ilex aquifolium
1	12	E	T	Carpinus betulus
1	12	W	T	Carpinus betulus
1	13	E	B	Corylus avellana
1	13	W	B	Corylus avellana
1	14	E	T	Acer pseudoplatatanus
1	14	W	T	Acer pseudoplatatanus
1	15	E	B	Ulmus minor
1	15	W	B	Ulmus minor
1	16	E	B	Acer pseudoplatatanus
1	16	W	B	Acer pseudoplatatanus
2	1	E	B	Ilex aquifolium
2	1	W	B	Ilex aquifolium
2	2	E	T	Carpinus betulus
2	2	W	T	Carpinus betulus
2	3	E	B	Ilex aquifolium
2	3	W	B	Ilex aquifolium
2	4	E	B	Acer pseudoplatatanus
2	4	W	B	Acer pseudoplatatanus
2	5	E	B	Prunus laurocerasus
2	5	W	B	Prunus laurocerasus
2	6	E	B	Prunus laurocerasus
2	6	W	B	Prunus laurocerasus
2	7	E	B	Prunus laurocerasus
2	7	W	B	Prunus laurocerasus
2	8	E	B	Prunus laurocerasus
2	8	W	B	Prunus laurocerasus
2	9	E	B	Prunus laurocerasus
2	9	W	B	Prunus laurocerasus
2	10	E	B	Castanea sativa
2	10	W	B	Castanea sativa
2	11	E	B	Prunus laurocerasus
2	11	W	B	Prunus laurocerasus
2	12	E	B	Prunus laurocerasus
2	12	W	B	Prunus laurocerasus
2	13	E	T	Prunus laurocerasus
2	13	W	T	Prunus laurocerasus
2	14	E	B	Acer pseudoplatatanus
2	14	W	B	Acer pseudoplatatanus
2	15	E	B	Salix scouleriana
2	15	W	B	Salix scouleriana
2	16	E	B	Salix caprea
2	16	W	B	Salix caprea
3	1	E	B	Carpinus betulus
3	1	W	B	Carpinus betulus
3	2	E	B	Acer pseudoplatatanus
3	2	W	B	Acer pseudoplatatanus
3	3	E	B	Prunus laurocerasus
3	3	W	B	Prunus laurocerasus
3	4	E	B	Salix scouleriana
3	4	W	B	Salix scouleriana
3	5	E	B	Alnus glutinosa
3	5	W	B	Alnus glutinosa
3	6	E	B	Alnus glutinosa
3	6	W	B	Alnus glutinosa
3	7	E	B	Alnus glutinosa
3	7	W	B	Alnus glutinosa
3	8	E	B	Acer pseudoplatatanus
3	8	W	B	Acer pseudoplatatanus
3	9	E	T	Acer platanoides
3	9	W	T	Acer platanoides
3	10	E	B	Fagus sylvatica
3	10	W	B	Fagus sylvatica
3	11	E	B	Quercus cerris
3	11	W	B	Quercus cerris
3	12	E	B	Carpinus betulus
3	12	W	B	Carpinus betulus
3	13	E	B	Prunus laurocerasus
3	13	W	B	Prunus laurocerasus
3	14	E	Y	Ilex aquifolium
3	14	W	Y	Ilex aquifolium
3	15	E	B	Prunus laurocerasus
3	15	W	B	Prunus laurocerasus
3	16	E	T	Prunus laurocerasus
3	16	W	T	Prunus laurocerasus
4	1	E	B	Ulmus minor
4	1	W	B	Ulmus minor
4	2	E	B	Ulmus minor
4	2	W	B	Ulmus minor
4	3	E	T	Betula pendula
4	3	W	T	Betula pendula
4	4	E	T	Quercus robur
4	4	W	T	Quercus robur
4	5	E	B	Ulmus minor
4	5	W	B	Ulmus minor
4	6	E	T	Quercus robur
4	6	W	T	Quercus robur
4	7	E	T	Quercus robur
4	7	W	T	Quercus robur
4	8	E	T	Quercus robur
4	8	W	T	Quercus robur
4	9	E	B	Quercus robur
4	9	W	B	Quercus robur
4	10	E	B	Quercus robur
4	10	W	B	Quercus robur
4	11	E	B	Quercus robur
4	11	W	B	Quercus robur
4	12	E	Y	Quercus robur
4	12	W	Y	Quercus robur
4	13	E	Y	Quercus robur
4	13	W	Y	Quercus robur
4	14	E	T	Acer platanoides
4	14	W	T	Acer platanoides
4	15	E	Y	Aesculus hippocastanum
4	15	W	Y	Aesculus hippocastanum
4	16	E	T	Aesculus hippocastanum
4	16	W	T	Aesculus hippocastanum
5	1	E	B	Catalpa bignonioides
5	1	W	B	Catalpa bignonioides
5	2	E	B	Taxus baccata
5	2	W	B	Taxus baccata
5	3	E	B	Taxus baccata
5	3	W	B	Taxus baccata
5	4	E	B	Acer palmatum
5	4	W	B	Acer palmatum
5	5	E	Y	Acer monspessulanum
5	5	W	Y	Acer monspessulanum
5	6	E	T	Acer mono
5	6	W	T	Acer mono
5	7	E	Y	Acer campestre
5	7	W	Y	Acer campestre
5	8	E	Y	Prunus laurocerasus
5	8	W	Y	Prunus laurocerasus
5	9	E	B	Ilex aquifolium
5	9	W	B	Ilex aquifolium
5	10	E	T	Taxus baccata
5	10	W	T	Taxus baccata
5	11	E	T	Ilex aquifolium
5	11	W	T	Ilex aquifolium
5	12	E	B	Corylus avellana
5	12	W	B	Corylus avellana
5	13	E	T	Acer pseudoplatatanus
5	13	W	T	Acer pseudoplatatanus
5	14	E	B	Crataegus monogyna
5	14	W	B	Crataegus monogyna
5	15	E	B	Ilex aquifolium
5	15	W	B	Ilex aquifolium
5	16	E	B	Taxodium distichum
5	16	W	B	Taxodium distichum

## Sheet: Weather
wk	pcg_greengone	pcg_apogone	weektavg	weekprcp	weekdaylight	daylightdcm
1	35.4167	14.5833	0.528571	7.6	09:39:48.429000	9.66333
2	34.375	25	6.52857	10.6	10:05:39.571000	10.0944
3	56.25	60.4167	10.4286	0.5	10:32:22.714000	10.5397
4	25	25	5.44286	8.2	10:59:39.143000	10.9942
5	62.5	58.3333	6.14286	4.3	11:27:15.571000	11.4544
6	71.875	68.75	8.14286	8.8	11:55:02.857000	11.9175
7	65.625	50	8.25714	0	12:22:51.571000	12.3811
8	85.4167	77.0833	10.8857	3	12:50:34	12.8428
9	85	83.75	5.85714	1.8	13:45:12.857000	13.7536
10	89.5833	93.75	9.37143	0	14:11:48.857000	14.1969
11	84.375	78.125	8.57143	5.6	14:37:35	14.6264
12	83.3333	81.25	12.3143	16.3	15:25:15.857000	15.4211
13	81.25	75	11.2143	27	15:46:13	15.7703
14	77.5	50	16.6857	1.3	16:19:18.571000	16.3219
15	92.5	61.25	18.4714	7.7	16:30:11.429000	16.5031
16	83.75	56.25	19.7286	12.2	16:36:33	16.6092
17	95	66.25	14.9429	32.6	16:38:03.571000	16.6344
18	95	66.25	17.0857	36.6	16:34:39.143000	16.5775
19	93.75	55	16.9714	24.9	16:26:31.571000	16.4422
20	91.25	63.75	17.9	8.8	16:14:06.857000	16.2353
21	93.75	66.25	22.9143	0	15:58:00.143000	15.9667
22	87.5	50	17.9	21.1	15:38:51.143000	15.6475
